# Supplementary material for: Highly focused transcriptional response of Anopheles coluzzii to O’nyong nyong arbovirus during the primary midgut infection
Source: BMC Genomics. 2018 Jul 9;19:526. doi: 10.1186/s12864-018-4918-0 (PMC6038350; doi:10.1186/s12864-018-4918-0)
Supplement: Supplementary file 1 — Table S1. A. coluzzii mRNAs differentially expressed 3 d after ONNV infection by bloodmeal as compared to control mosquitoes fed a normal bloodmeal. Table lists differential regulation data for the 30 ONNV-regulated genes shown in Fig. 1, including bioinformatically predicted functional information where available. (XLSX 13 kb) [file 12864_2018_4918_MOESM1_ESM.xlsx]

## Sheet: Sheet1
Gene stable ID	Gene Name	ImmunoDB	Immunity	Gene description	ONNV log2FoldChange	ONNV adjusted p-value	Associated GO-terms	Dmel_orthologs_with_high_confidence	Dmel_orthologs_with_low_confidence	Transmembrane (TMHMM) domain	Cleavage site (SignalP)	Coiled coils (Ncoils)	Pfam_domains	Prosite_domains	Functional annotation Baton 2009 PMID:19500340	Family	Sub-family	Synonym	ID_Old-ENSANGT	ONNV	PfGUT	PbGUT	PfCTRP
AGAP000376			I		0.488	0.005622749	GO:0006879,GO:0006826,GO:0008199,GO:0005576	FBgn0022355			SignalP-noTM		PF00405	PS51408	immunity-and apoptosis-related	other			ENSANGT00000021949	1	1	0	0
AGAP000570					0.587	5.46E-06		FBgn0030929		TMhelix	SignalP-noTM		PF15868						NA	1	NA	NA	NA
AGAP001652				Lipase 3 [Source:VB External Description;Acc:AGAP001652]	-0.507	0.004860894	GO:0006629				SignalP-noTM		PF04083		metabolism				NA	-1	NA	NA	NA
AGAP001819					0.443	0.005622749	GO:0019028	FBgn0038784,FBgn0038783		TMhelix	SignalP-noTM		PF03067	PS51257	cytoskeletal and structural				NA	1	NA	NA	NA
AGAP002102					0.579	5.52E-05	GO:0043169,GO:0003824,GO:0005975	FBgn0002570			SignalP-noTM		PF00128		diverse				NA	1	NA	NA	NA
AGAP002358				ADP,ATP carrier protein 2 [Source:VB External Description;Acc:AGAP002358]	0.347	0.031000129	GO:0016021,GO:0055085,GO:0005743,GO:0006810,GO:0005215,GO:0016021,GO:0055085,GO:0005743,GO:0006810,GO:0005215,GO:0016021,GO:0055085,GO:0005743,GO:0006810,GO:0005215		FBgn0052528	TMhelix			PF00153	PS50920	transport				ENSANGT00000014881	1	1	0	0
AGAP003057	CLIPB8	CLIPB8	I	CLIP-domain serine protease [Source:VB Community Annotation;Acc:AGAP003057]	-0.473	0.008051266	GO:0004252,GO:0006508	FBgn0039758		TMhelix	SignalP-noTM		PF00089,PF12032	PS50240	immunity-and apoptosis-related	CLIP	CLIPB	AgSer6	NA	-1	NA	NA	NA
AGAP003586				Phosphate carrier, mitochondrial [Source:VB External Description;Acc:AGAP003586]	0.447	0.005622749	GO:0016021,GO:0006810	FBgn0026409					PF00153	PS50920	redox and oxidoreductive stress				NA	1	NA	NA	NA
AGAP003785				glucose dehydrogenase (acceptor) [Source:VB External Description;Acc:AGAP003785]	0.39	0.020712062	GO:0006066,GO:0008812,GO:0016491,GO:0055114,GO:0050660,GO:0016614,GO:0006066,GO:0008812,GO:0016491,GO:0055114,GO:0050660,GO:0016614,GO:0006066,GO:0008812,GO:0016491,GO:0055114,GO:0050660,GO:0016614,GO:0006066,GO:0008812,GO:0016491,GO:0055114,GO:0050660,GO:0016614,GO:0006066,GO:0008812,GO:0016491,GO:0055114,GO:0050660,GO:0016614		FBgn0030597,FBgn0030593,FBgn0030594				PF00732,PF05199		transport				NA	1	NA	NA	NA
AGAP003995					0.418	0.004860894	GO:0003824,GO:0004553,GO:0005975				SignalP-noTM		PF01055		metabolism				NA	1	NA	NA	NA
AGAP004437				glycerol-3-phosphate dehydrogenase [Source:VB External Description;Acc:AGAP004437]	0.362	0.015316223	GO:0005509,GO:0009331,GO:0006072,GO:0004368,GO:0016491,GO:0055114,GO:0052591,GO:0005509,GO:0009331,GO:0006072,GO:0004368,GO:0016491,GO:0055114,GO:0052591,GO:0005509,GO:0009331,GO:0006072,GO:0004368,GO:0016491,GO:0055114,GO:0052591,GO:0005509,GO:0009331,GO:0006072,GO:0004368,GO:0016491,GO:0055114,GO:0052591	FBgn0022160				Coil	PF13499,PF01266,PF16901	PS50222					NA	1	NA	NA	NA
AGAP004918		FREP63	I	fibrinogen [Source:VB External Description;Acc:AGAP004918]	0.53	0.001557582			FBgn0030880		SignalP-noTM	Coil	PF00147	PS51406	immunity-and apoptosis-related	FBN/FREP		FREP63	ENSANGT00000021318	1	0	0	1
AGAP005645				dehydrogenase/reductase SDR family member 11 precursor [Source:VB External Description;Acc:AGAP005645]	0.43	0.009648485	GO:0008152,GO:0016491						PF00106		redox and oxidoreductive stress				ENSANGT00000021685	1	0	0	1
AGAP006398					0.478	0.005622749			FBgn0265186				PF11901		unknown				ENSANGT00000021011	1	0	0	1
AGAP006414				chitinase [Source:VB External Description;Acc:AGAP006414]	0.382	0.043727287	GO:0006032,GO:0004568,GO:0006030,GO:0008061,GO:0005576,GO:0004553,GO:0005975	FBgn0034580			SignalP-noTM		PF00704,PF01607	PS50940	metabolism				ENSANGT00000020485	1	0	0	1
AGAP006432					0.429	0.000783151	GO:0006030,GO:0008061,GO:0005576				SignalP-noTM		PF01607	PS50940					NA	1	NA	NA	NA
AGAP006970					0.403	0.048235305					SignalP-noTM								NA	1	NA	NA	NA
AGAP007039	LRIM4		I	leucine-rich immune protein (Long) [Source:VB Community Annotation;Acc:AGAP007039]	0.43	0.008051266	GO:0005515		FBgn0036587		SignalP-noTM	Coil	PF00560,PF13855	PS51450	immunity-and apoptosis-related	LRR			ENSANGT00000015066	1	1	0	0
AGAP007455	LRIM10		I	leucine-rich immune protein (Short) [Source:VB Community Annotation;Acc:AGAP007455]	-0.627	4.54E-05	GO:0005515			TMhelix	SignalP-noTM	Coil	PF13855	PS51450,PS51257		LRR			NA	-1	NA	NA	NA
AGAP007612					0.398	0.042677064			FBgn0034662		SignalP-noTM		PF05444		unknown				ENSANGT00000010786	1	0	1	0
AGAP008638					-0.399	0.04915928	GO:0006334,GO:0003677,GO:0005634,GO:0000786					Coil	PF00538	PS51504					NA	-1	NA	NA	NA
AGAP008762					0.346	0.033346842	GO:0003700,GO:0043565,GO:0006355,GO:0003700,GO:0043565,GO:0006355	FBgn0032202					PF07716		replication, transcription and translation				ENSANGT00000023035	1	0	1	0
AGAP009974	AAPP			anopheline antiplatelet protein [Source:VB Community Annotation;Acc:AGAP009974]	0.432	0.013585613					SignalP-noTM				diverse				ENSANGT00000022344	1	-1	1	1
AGAP011453					0.438	0.006192224				TMhelix	SignalP-noTM		PF00405	PS51408					NA	1	NA	NA	NA
AGAP011478					-0.411	0.008051266				TMhelix	SignalP-noTM		PF00061	PS51257					NA	-1	NA	NA	NA
AGAP011630					0.38	0.042370427			FBgn0053998	TMhelix	SignalP-noTM		PF15868	PS51257					NA	1	NA	NA	NA
AGAP011939					0.453	0.004173656	GO:0043169,GO:0003824,GO:0005975	FBgn0050360,FBgn0033297,FBgn0033296		TMhelix	SignalP-TM		PF00128		diverse				NA	1	NA	NA	NA
AGAP012296	CYP9J5			cytochrome P450 [Source:VB Community Annotation;Acc:AGAP012296]	0.515	0.00046582	GO:0005506,GO:0016705,GO:0020037,GO:0004497,GO:0055114		FBgn0015039,FBgn0015037,FBgn0015038,FBgn0033775,FBgn0038034,FBgn0015040	TMhelix			PF00067		redox and oxidoreductive stress				ENSANGT00000029062	1	0	0	1
AGAP012400				alpha-glucosidase [Source:VB External Description;Acc:AGAP012400]	0.567	4.87E-05	GO:0043169,GO:0003824,GO:0005975	FBgn0050360,FBgn0033297,FBgn0033296			SignalP-noTM		PF00128						ENSANGT00000008952	1	0	0	1
AGAP012401	AGM1				0.517	4.54E-05	GO:0043169,GO:0003824,GO:0005975	FBgn0002570			SignalP-noTM		PF00128		diverse				NA	1	NA	NA	NA
