# Supplementary material for: Highly focused transcriptional response of Anopheles coluzzii to O’nyong nyong arbovirus during the primary midgut infection
Source: BMC Genomics. 2018 Jul 9;19:526. doi: 10.1186/s12864-018-4918-0 (PMC6038350; doi:10.1186/s12864-018-4918-0)
Supplement: Supplementary file 7 — Table S3. A. coluzzii miRNA-mRNA target gene pairs by sequence-based target prediction and anti-correlation with mRNA expression levels. Table indicates complete transcript table with miRNA data. (XLSX 6821 kb) [file 12864_2018_4918_MOESM7_ESM.xlsx]

## Sheet: Sheet1
gene	mirna	rho	pvalue	miRNAgroup	miRandaTargetCount
AGAP000002	2l_1926	0.36972	0.158702	Rel2	0
AGAP000002	2r_22798	0.337865	0.20059	Rel2	0
AGAP000002	2r_22934	-0.194296	0.470875	LacZ	0
AGAP000002	2r_22982	-0.180227	0.504176	LacZ	0
AGAP000002	3l_7261	0.512688	0.0422874	StatA	0
AGAP000002	3l_8728	0.612816	0.0116045	StatA	0
AGAP000002	3r_17637	0.380848	0.145576	Rel2	0
AGAP000002	3r_18528	0.565442	0.0224484	StatA	0
AGAP000002	x_13011	0.369719	0.158704	Rel2	0
AGAP000002	x_13033	0.613265	0.0115266	StatA	0
AGAP000002	x_13567	0.339018	0.19896	Rel2	0
AGAP000005	2l_1926	0.735893	0.00115521	Rel2	1
AGAP000005	2r_22798	0.631067	0.00875517	Rel2	0
AGAP000005	2r_22934	-0.593211	0.0154285	LacZ	1
AGAP000005	2r_22982	-0.567719	0.0217942	LacZ	0
AGAP000005	3l_7261	0.413011	0.11184	StatA	0
AGAP000005	3l_8728	0.39811	0.126708	StatA	0
AGAP000005	3r_17637	0.730943	0.00129658	Rel2	1
AGAP000005	3r_18528	0.372548	0.155293	StatA	0
AGAP000005	x_13011	0.73589	0.00115529	Rel2	1
AGAP000005	x_13033	0.411393	0.113392	StatA	0
AGAP000005	x_13567	0.634708	0.00825965	Rel2	0
AGAP000007	2l_1926	-0.562503	0.0233152	Rel2	0
AGAP000007	2r_22798	-0.576146	0.0194997	Rel2	0
AGAP000007	2r_22934	0.477318	0.061531	LacZ	0
AGAP000007	2r_22982	0.416043	0.10897	LacZ	0
AGAP000007	3l_7261	-0.148984	0.58185	StatA	0
AGAP000007	3l_8728	-0.18444	0.494089	StatA	0
AGAP000007	3r_17637	-0.59225	0.0156384	Rel2	0
AGAP000007	3r_18528	-0.147555	0.585517	StatA	1
AGAP000007	x_13011	-0.562514	0.023312	Rel2	0
AGAP000007	x_13033	-0.222368	0.407806	StatA	0
AGAP000007	x_13567	-0.568386	0.0216052	Rel2	0
AGAP000008	2l_1926	0.777868	0.00038855	Rel2	1
AGAP000008	2r_22798	0.685612	0.00337085	Rel2	0
AGAP000008	2r_22934	-0.489112	0.0545148	LacZ	0
AGAP000008	2r_22982	-0.467844	0.0676296	LacZ	1
AGAP000008	3l_7261	0.150091	0.579016	StatA	0
AGAP000008	3l_8728	0.0781216	0.77367	StatA	0
AGAP000008	3r_17637	0.75524	0.000717651	Rel2	0
AGAP000008	3r_18528	0.0453391	0.867583	StatA	0
AGAP000008	x_13011	0.777866	0.000388563	Rel2	1
AGAP000008	x_13033	0.104862	0.699131	StatA	0
AGAP000008	x_13567	0.684418	0.00344916	Rel2	0
AGAP000009	2l_1926	-0.769905	0.000485892	Rel2	0
AGAP000009	2r_22798	-0.728003	0.00138705	Rel2	0
AGAP000009	2r_22934	0.63661	0.00800986	LacZ	0
AGAP000009	2r_22982	0.586303	0.0169876	LacZ	0
AGAP000009	3l_7261	-0.0920628	0.734534	StatA	0
AGAP000009	3l_8728	-0.0572683	0.83315	StatA	0
AGAP000009	3r_17637	-0.753205	0.000755987	Rel2	0
AGAP000009	3r_18528	-0.022686	0.933539	StatA	0
AGAP000009	x_13011	-0.769902	0.000485935	Rel2	0
AGAP000009	x_13033	-0.0712747	0.793086	StatA	0
AGAP000009	x_13567	-0.731258	0.0012872	Rel2	0
AGAP000010	2l_1926	0.153163	0.57118	Rel2	0
AGAP000010	2r_22798	0.137237	0.612275	Rel2	0
AGAP000010	2r_22934	-0.570554	0.0210001	LacZ	0
AGAP000010	2r_22982	-0.594433	0.0151646	LacZ	0
AGAP000010	3l_7261	0.0611934	0.82188	StatA	0
AGAP000010	3l_8728	0.00988758	0.971009	StatA	0
AGAP000010	3r_17637	0.157137	0.561112	Rel2	1
AGAP000010	3r_18528	0.00836104	0.975484	StatA	0
AGAP000010	x_13011	0.153127	0.571272	Rel2	0
AGAP000010	x_13033	0.0200457	0.941261	StatA	0
AGAP000010	x_13567	0.13792	0.610489	Rel2	0
AGAP000011	2l_1926	-0.330157	0.211706	Rel2	0
AGAP000011	2r_22798	-0.315192	0.234397	Rel2	0
AGAP000011	2r_22934	0.613995	0.0114008	LacZ	1
AGAP000011	2r_22982	0.603813	0.013255	LacZ	0
AGAP000011	3l_7261	-0.393852	0.131196	StatA	1
AGAP000011	3l_8728	-0.368405	0.160304	StatA	0
AGAP000011	3r_17637	-0.355456	0.176659	Rel2	0
AGAP000011	3r_18528	-0.336617	0.202363	StatA	0
AGAP000011	x_13011	-0.330177	0.211676	Rel2	0
AGAP000011	x_13033	-0.402899	0.121788	StatA	0
AGAP000011	x_13567	-0.310741	0.241429	Rel2	0
AGAP000012	2l_1926	0.245637	0.359139	Rel2	0
AGAP000012	2r_22798	0.209155	0.436914	Rel2	0
AGAP000012	2r_22934	-0.360035	0.170755	LacZ	0
AGAP000012	2r_22982	-0.334451	0.205465	LacZ	0
AGAP000012	3l_7261	-0.132882	0.623711	StatA	0
AGAP000012	3l_8728	-0.233557	0.383985	StatA	0
AGAP000012	3r_17637	0.198504	0.461128	Rel2	0
AGAP000012	3r_18528	-0.25683	0.336942	StatA	0
AGAP000012	x_13011	0.245645	0.359123	Rel2	0
AGAP000012	x_13033	-0.210601	0.433679	StatA	0
AGAP000012	x_13567	0.203042	0.450732	Rel2	0
AGAP000013	2l_1926	-0.392346	0.132809	Rel2	0
AGAP000013	2r_22798	-0.356482	0.175324	Rel2	0
AGAP000013	2r_22934	0.439871	0.0882025	LacZ	0
AGAP000013	2r_22982	0.406855	0.117826	LacZ	0
AGAP000013	3l_7261	-0.204705	0.446951	StatA	0
AGAP000013	3l_8728	-0.238672	0.373353	StatA	0
AGAP000013	3r_17637	-0.395839	0.129088	Rel2	0
AGAP000013	3r_18528	-0.221686	0.409284	StatA	0
AGAP000013	x_13011	-0.392351	0.132804	Rel2	0
AGAP000013	x_13033	-0.248542	0.353302	StatA	0
AGAP000013	x_13567	-0.341531	0.195438	Rel2	0
AGAP000014	2l_1926	-0.457597	0.0747102	Rel2	0
AGAP000014	2r_22798	-0.39149	0.133732	Rel2	0
AGAP000014	2r_22934	0.480085	0.0598286	LacZ	0
AGAP000014	2r_22982	0.472742	0.0644239	LacZ	0
AGAP000014	3l_7261	-0.407591	0.117098	StatA	0
AGAP000014	3l_8728	-0.384553	0.141374	StatA	0
AGAP000014	3r_17637	-0.476877	0.0618051	Rel2	0
AGAP000014	3r_18528	-0.341299	0.195762	StatA	0
AGAP000014	x_13011	-0.457603	0.0747056	Rel2	0
AGAP000014	x_13033	-0.420893	0.10449	StatA	0
AGAP000014	x_13567	-0.390445	0.134865	Rel2	0
AGAP000015	2l_1926	-0.627364	0.00928291	Rel2	0
AGAP000015	2r_22798	-0.631154	0.00874305	Rel2	0
AGAP000015	2r_22934	0.122964	0.650055	LacZ	0
AGAP000015	2r_22982	0.0568658	0.834308	LacZ	0
AGAP000015	3l_7261	0.162015	0.548857	StatA	0
AGAP000015	3l_8728	0.142016	0.599824	StatA	0
AGAP000015	3r_17637	-0.632145	0.00860606	Rel2	1
AGAP000015	3r_18528	0.188232	0.485095	StatA	0
AGAP000015	x_13011	-0.627393	0.00927876	Rel2	0
AGAP000015	x_13033	0.118369	0.662396	StatA	0
AGAP000015	x_13567	-0.626759	0.00937152	Rel2	0
AGAP000016	2l_1926	-0.485356	0.0566816	Rel2	0
AGAP000016	2r_22798	-0.511383	0.0429047	Rel2	0
AGAP000016	2r_22934	0.575664	0.0196255	LacZ	0
AGAP000016	2r_22982	0.5567	0.0251023	LacZ	0
AGAP000016	3l_7261	0.114223	0.673599	StatA	0
AGAP000016	3l_8728	0.136365	0.614559	StatA	0
AGAP000016	3r_17637	-0.491238	0.053316	Rel2	0
AGAP000016	3r_18528	0.176759	0.512551	StatA	0
AGAP000016	x_13011	-0.485381	0.0566666	Rel2	0
AGAP000016	x_13033	0.0985149	0.71662	StatA	0
AGAP000016	x_13567	-0.515401	0.0410253	Rel2	0
AGAP000017	2l_1926	-0.438849	0.08903	Rel2	0
AGAP000017	2r_22798	-0.374248	0.153268	Rel2	0
AGAP000017	2r_22934	0.471011	0.0655438	LacZ	0
AGAP000017	2r_22982	0.425968	0.0999422	LacZ	0
AGAP000017	3l_7261	-0.356466	0.175345	StatA	0
AGAP000017	3l_8728	-0.305355	0.250112	StatA	0
AGAP000017	3r_17637	-0.411002	0.113769	Rel2	0
AGAP000017	3r_18528	-0.287409	0.280427	StatA	0
AGAP000017	x_13011	-0.438839	0.0890382	Rel2	0
AGAP000017	x_13033	-0.301304	0.256771	StatA	0
AGAP000017	x_13567	-0.377808	0.149086	Rel2	0
AGAP000018	2l_1926	-0.166091	0.538709	Rel2	0
AGAP000018	2r_22798	-0.0560048	0.836785	Rel2	0
AGAP000018	2r_22934	0.161967	0.548978	LacZ	0
AGAP000018	2r_22982	0.101331	0.708844	LacZ	0
AGAP000018	3l_7261	-0.211188	0.432369	StatA	0
AGAP000018	3l_8728	-0.179211	0.506623	StatA	0
AGAP000018	3r_17637	-0.144901	0.592355	Rel2	0
AGAP000018	3r_18528	-0.170124	0.528752	StatA	0
AGAP000018	x_13011	-0.166087	0.538719	Rel2	0
AGAP000018	x_13033	-0.207677	0.440234	StatA	0
AGAP000018	x_13567	-0.0569855	0.833963	Rel2	0
AGAP000019	2l_1926	-0.678893	0.00383061	Rel2	0
AGAP000019	2r_22798	-0.693896	0.0028663	Rel2	0
AGAP000019	2r_22934	0.170825	0.527027	LacZ	0
AGAP000019	2r_22982	0.117284	0.665322	LacZ	0
AGAP000019	3l_7261	0.267024	0.317426	StatA	0
AGAP000019	3l_8728	0.285966	0.282956	StatA	0
AGAP000019	3r_17637	-0.662657	0.00515177	Rel2	0
AGAP000019	3r_18528	0.325193	0.21907	StatA	0
AGAP000019	x_13011	-0.678912	0.00382928	Rel2	0
AGAP000019	x_13033	0.259096	0.332546	StatA	0
AGAP000019	x_13567	-0.692501	0.00294669	Rel2	0
AGAP000020	2l_1926	-0.580186	0.0184681	Rel2	0
AGAP000020	2r_22798	-0.526665	0.0360853	Rel2	0
AGAP000020	2r_22934	0.26432	0.322536	LacZ	0
AGAP000020	2r_22982	0.175842	0.514775	LacZ	0
AGAP000020	3l_7261	-0.147932	0.58455	StatA	0
AGAP000020	3l_8728	-0.0944123	0.727995	StatA	0
AGAP000020	3r_17637	-0.585864	0.0170908	Rel2	0
AGAP000020	3r_18528	-0.090428	0.739094	StatA	0
AGAP000020	x_13011	-0.580183	0.018469	Rel2	0
AGAP000020	x_13033	-0.107464	0.692005	StatA	0
AGAP000020	x_13567	-0.519739	0.0390659	Rel2	0
AGAP000021	2l_1926	0.524893	0.036831	Rel2	0
AGAP000021	2r_22798	0.463605	0.0704967	Rel2	0
AGAP000021	2r_22934	-0.445718	0.0835735	LacZ	0
AGAP000021	2r_22982	-0.4036	0.12108	LacZ	0
AGAP000021	3l_7261	0.237531	0.375711	StatA	0
AGAP000021	3l_8728	0.27486	0.302881	StatA	0
AGAP000021	3r_17637	0.503281	0.0468899	Rel2	0
AGAP000021	3r_18528	0.238269	0.374184	StatA	0
AGAP000021	x_13011	0.524909	0.0368241	Rel2	0
AGAP000021	x_13033	0.300646	0.257862	StatA	0
AGAP000021	x_13567	0.466121	0.0687843	Rel2	0
AGAP000022	2l_1926	0.0642224	0.813204	Rel2	0
AGAP000022	2r_22798	-0.0582099	0.830444	Rel2	0
AGAP000022	2r_22934	-0.581119	0.0182361	LacZ	0
AGAP000022	2r_22982	-0.610764	0.0119656	LacZ	0
AGAP000022	3l_7261	0.53497	0.0327415	StatA	0
AGAP000022	3l_8728	0.518263	0.0397245	StatA	0
AGAP000022	3r_17637	0.00949921	0.972147	Rel2	0
AGAP000022	3r_18528	0.510661	0.0432491	StatA	0
AGAP000022	x_13011	0.0642083	0.813245	Rel2	0
AGAP000022	x_13033	0.504125	0.0464627	StatA	1
AGAP000022	x_13567	-0.054751	0.840395	Rel2	0
AGAP000023	2l_1926	-0.669879	0.00452529	Rel2	0
AGAP000023	2r_22798	-0.649682	0.00645043	Rel2	0
AGAP000023	2r_22934	0.285272	0.284178	LacZ	0
AGAP000023	2r_22982	0.286045	0.282817	LacZ	0
AGAP000023	3l_7261	0.115813	0.669295	StatA	0
AGAP000023	3l_8728	0.116885	0.666397	StatA	0
AGAP000023	3r_17637	-0.639701	0.00761658	Rel2	0
AGAP000023	3r_18528	0.188222	0.485119	StatA	0
AGAP000023	x_13011	-0.669909	0.00452281	Rel2	0
AGAP000023	x_13033	0.095956	0.723709	StatA	0
AGAP000023	x_13567	-0.651585	0.00624508	Rel2	0
AGAP000025	2l_1926	0.0871079	0.748379	Rel2	0
AGAP000025	2r_22798	0.134928	0.618329	Rel2	0
AGAP000025	2r_22934	0.259877	0.331038	LacZ	0
AGAP000025	2r_22982	0.261513	0.327893	LacZ	0
AGAP000025	3l_7261	-0.578596	0.0188689	StatA	0
AGAP000025	3l_8728	-0.558058	0.024675	StatA	0
AGAP000025	3r_17637	0.0896039	0.741395	Rel2	0
AGAP000025	3r_18528	-0.556476	0.0251733	StatA	0
AGAP000025	x_13011	0.0871216	0.74834	Rel2	0
AGAP000025	x_13033	-0.555189	0.0255843	StatA	0
AGAP000025	x_13567	0.141166	0.60203	Rel2	0
AGAP000028	2l_1926	0.426613	0.0993736	Rel2	1
AGAP000028	2r_22798	0.416656	0.108397	Rel2	1
AGAP000028	2r_22934	-0.504964	0.0460404	LacZ	1
AGAP000028	2r_22982	-0.467782	0.0676711	LacZ	0
AGAP000028	3l_7261	0.15336	0.570679	StatA	0
AGAP000028	3l_8728	0.0761569	0.779229	StatA	0
AGAP000028	3r_17637	0.441256	0.08709	Rel2	0
AGAP000028	3r_18528	0.0944391	0.727921	StatA	0
AGAP000028	x_13011	0.426582	0.0994016	Rel2	1
AGAP000028	x_13033	0.0941443	0.72874	StatA	0
AGAP000028	x_13567	0.412497	0.112331	Rel2	1
AGAP000029	2l_1926	-0.607084	0.0126354	Rel2	0
AGAP000029	2r_22798	-0.53057	0.0344824	Rel2	0
AGAP000029	2r_22934	0.480785	0.059403	LacZ	0
AGAP000029	2r_22982	0.423449	0.102182	LacZ	0
AGAP000029	3l_7261	-0.4432	0.0855452	StatA	0
AGAP000029	3l_8728	-0.413856	0.111034	StatA	0
AGAP000029	3r_17637	-0.592516	0.0155801	Rel2	0
AGAP000029	3r_18528	-0.397652	0.127185	StatA	0
AGAP000029	x_13011	-0.607071	0.0126377	Rel2	0
AGAP000029	x_13033	-0.416218	0.108807	StatA	0
AGAP000029	x_13567	-0.531065	0.0342831	Rel2	0
AGAP000032	2l_1926	-0.634472	0.00829109	Rel2	0
AGAP000032	2r_22798	-0.623016	0.0099344	Rel2	0
AGAP000032	2r_22934	0.701949	0.0024361	LacZ	0
AGAP000032	2r_22982	0.660392	0.00536188	LacZ	0
AGAP000032	3l_7261	-0.0905168	0.738846	StatA	0
AGAP000032	3l_8728	-0.0235246	0.931088	StatA	0
AGAP000032	3r_17637	-0.636169	0.00806724	Rel2	0
AGAP000032	3r_18528	0.00788934	0.976866	StatA	0
AGAP000032	x_13011	-0.634472	0.00829116	Rel2	0
AGAP000032	x_13033	-0.0575776	0.832261	StatA	0
AGAP000032	x_13567	-0.621715	0.0101361	Rel2	0
AGAP000033	2l_1926	-0.434477	0.0926338	Rel2	0
AGAP000033	2r_22798	-0.407946	0.116749	Rel2	0
AGAP000033	2r_22934	0.554378	0.0258459	LacZ	1
AGAP000033	2r_22982	0.523679	0.0373485	LacZ	0
AGAP000033	3l_7261	-0.437367	0.0902406	StatA	0
AGAP000033	3l_8728	-0.429559	0.0968097	StatA	0
AGAP000033	3r_17637	-0.438284	0.0894901	Rel2	0
AGAP000033	3r_18528	-0.398352	0.126456	StatA	0
AGAP000033	x_13011	-0.43449	0.0926228	Rel2	0
AGAP000033	x_13033	-0.439161	0.0887773	StatA	0
AGAP000033	x_13567	-0.404451	0.120223	Rel2	0
AGAP000035	2l_1926	-0.612066	0.0117354	Rel2	0
AGAP000035	2r_22798	-0.539224	0.0311225	Rel2	0
AGAP000035	2r_22934	0.529105	0.0350774	LacZ	0
AGAP000035	2r_22982	0.463002	0.0709118	LacZ	0
AGAP000035	3l_7261	-0.37707	0.149946	StatA	0
AGAP000035	3l_8728	-0.322868	0.222575	StatA	0
AGAP000035	3r_17637	-0.610601	0.0119947	Rel2	0
AGAP000035	3r_18528	-0.326076	0.217748	StatA	0
AGAP000035	x_13011	-0.612051	0.0117382	Rel2	0
AGAP000035	x_13033	-0.336183	0.202983	StatA	0
AGAP000035	x_13567	-0.539342	0.0310785	Rel2	0
AGAP000037	2l_1926	-0.659882	0.00541017	Rel2	0
AGAP000037	2r_22798	-0.55422	0.0258972	Rel2	0
AGAP000037	2r_22934	0.482277	0.0585042	LacZ	0
AGAP000037	2r_22982	0.42861	0.0976307	LacZ	0
AGAP000037	3l_7261	-0.305269	0.250253	StatA	0
AGAP000037	3l_8728	-0.227363	0.397077	StatA	0
AGAP000037	3r_17637	-0.63676	0.00799043	Rel2	0
AGAP000037	3r_18528	-0.216984	0.419542	StatA	0
AGAP000037	x_13011	-0.659862	0.00541209	Rel2	0
AGAP000037	x_13033	-0.230551	0.390309	StatA	0
AGAP000037	x_13567	-0.555049	0.0256294	Rel2	0
AGAP000038	2l_1926	-0.464515	0.0698739	Rel2	1
AGAP000038	2r_22798	-0.475803	0.0624778	Rel2	0
AGAP000038	2r_22934	0.0646281	0.812044	LacZ	1
AGAP000038	2r_22982	0.0232649	0.931847	LacZ	0
AGAP000038	3l_7261	0.257971	0.334724	StatA	0
AGAP000038	3l_8728	0.27431	0.30389	StatA	0
AGAP000038	3r_17637	-0.424491	0.101251	Rel2	0
AGAP000038	3r_18528	0.299988	0.258956	StatA	0
AGAP000038	x_13011	-0.464521	0.0698698	Rel2	1
AGAP000038	x_13033	0.290229	0.275523	StatA	0
AGAP000038	x_13567	-0.47662	0.0619659	Rel2	0
AGAP000039	2l_1926	-0.146699	0.587718	Rel2	0
AGAP000039	2r_22798	-0.161135	0.551059	Rel2	0
AGAP000039	2r_22934	0.11771	0.664172	LacZ	0
AGAP000039	2r_22982	0.103819	0.701996	LacZ	0
AGAP000039	3l_7261	-0.158429	0.557854	StatA	0
AGAP000039	3l_8728	-0.175818	0.514835	StatA	0
AGAP000039	3r_17637	-0.167809	0.534458	Rel2	0
AGAP000039	3r_18528	-0.191992	0.476254	StatA	0
AGAP000039	x_13011	-0.146701	0.587714	Rel2	0
AGAP000039	x_13033	-0.160007	0.553886	StatA	0
AGAP000039	x_13567	-0.160799	0.551901	Rel2	0
AGAP000040	2l_1926	-0.524196	0.0371274	Rel2	0
AGAP000040	2r_22798	-0.545993	0.0286729	Rel2	0
AGAP000040	2r_22934	0.286722	0.281629	LacZ	0
AGAP000040	2r_22982	0.263798	0.323529	LacZ	0
AGAP000040	3l_7261	0.239563	0.371518	StatA	0
AGAP000040	3l_8728	0.245071	0.360283	StatA	0
AGAP000040	3r_17637	-0.53341	0.0333507	Rel2	0
AGAP000040	3r_18528	0.288744	0.278098	StatA	0
AGAP000040	x_13011	-0.524221	0.0371166	Rel2	0
AGAP000040	x_13033	0.206816	0.442175	StatA	0
AGAP000040	x_13567	-0.54009	0.0308007	Rel2	0
AGAP000041	2l_1926	-0.60392	0.0132343	Rel2	0
AGAP000041	2r_22798	-0.573328	0.020245	Rel2	0
AGAP000041	2r_22934	0.131646	0.626971	LacZ	0
AGAP000041	2r_22982	0.0673392	0.804299	LacZ	0
AGAP000041	3l_7261	-0.0513832	0.850105	StatA	0
AGAP000041	3l_8728	-0.00135982	0.996012	StatA	0
AGAP000041	3r_17637	-0.584108	0.0175079	Rel2	0
AGAP000041	3r_18528	-0.00763223	0.97762	StatA	0
AGAP000041	x_13011	-0.603919	0.0132345	Rel2	0
AGAP000041	x_13033	0.0035698	0.989531	StatA	0
AGAP000041	x_13567	-0.574997	0.0198008	Rel2	0
AGAP000042	2l_1926	-0.253825	0.342823	Rel2	0
AGAP000042	2r_22798	-0.212148	0.43023	Rel2	0
AGAP000042	2r_22934	0.498935	0.0491384	LacZ	0
AGAP000042	2r_22982	0.469558	0.0664945	LacZ	0
AGAP000042	3l_7261	-0.465259	0.0693675	StatA	0
AGAP000042	3l_8728	-0.412314	0.112507	StatA	0
AGAP000042	3r_17637	-0.265024	0.321201	Rel2	0
AGAP000042	3r_18528	-0.407942	0.116753	StatA	0
AGAP000042	x_13011	-0.253808	0.342856	Rel2	0
AGAP000042	x_13033	-0.423578	0.102066	StatA	0
AGAP000042	x_13567	-0.206666	0.442513	Rel2	0
AGAP000043	2l_1926	-0.569548	0.0212793	Rel2	0
AGAP000043	2r_22798	-0.485538	0.0565748	Rel2	0
AGAP000043	2r_22934	0.549656	0.0274102	LacZ	0
AGAP000043	2r_22982	0.483063	0.0580349	LacZ	0
AGAP000043	3l_7261	-0.495582	0.0509272	StatA	0
AGAP000043	3l_8728	-0.465947	0.0689021	StatA	0
AGAP000043	3r_17637	-0.555564	0.025464	Rel2	0
AGAP000043	3r_18528	-0.454993	0.0765921	StatA	0
AGAP000043	x_13011	-0.569538	0.0212821	Rel2	0
AGAP000043	x_13033	-0.474969	0.0630036	StatA	0
AGAP000043	x_13567	-0.484332	0.0572832	Rel2	0
AGAP000044	2l_1926	0.610923	0.0119373	Rel2	0
AGAP000044	2r_22798	0.598338	0.0143452	Rel2	0
AGAP000044	2r_22934	-0.53249	0.0337143	LacZ	0
AGAP000044	2r_22982	-0.511819	0.0426977	LacZ	0
AGAP000044	3l_7261	0.144006	0.594668	StatA	0
AGAP000044	3l_8728	0.14214	0.599501	StatA	0
AGAP000044	3r_17637	0.587463	0.0167177	Rel2	0
AGAP000044	3r_18528	0.0711249	0.793512	StatA	0
AGAP000044	x_13011	0.610939	0.0119344	Rel2	0
AGAP000044	x_13033	0.164005	0.543891	StatA	0
AGAP000044	x_13567	0.602577	0.0134953	Rel2	0
AGAP000045	2l_1926	-0.555749	0.0254047	Rel2	0
AGAP000045	2r_22798	-0.508892	0.0441018	Rel2	0
AGAP000045	2r_22934	0.334512	0.205378	LacZ	0
AGAP000045	2r_22982	0.305246	0.25029	LacZ	0
AGAP000045	3l_7261	-0.185216	0.492242	StatA	0
AGAP000045	3l_8728	-0.114744	0.672188	StatA	0
AGAP000045	3r_17637	-0.529542	0.0348988	Rel2	0
AGAP000045	3r_18528	-0.0904544	0.73902	StatA	0
AGAP000045	x_13011	-0.555758	0.0254019	Rel2	0
AGAP000045	x_13033	-0.124303	0.646476	StatA	0
AGAP000045	x_13567	-0.507179	0.0449396	Rel2	0
AGAP000046	2l_1926	-0.213644	0.426908	Rel2	0
AGAP000046	2r_22798	-0.292659	0.27134	Rel2	0
AGAP000046	2r_22934	0.0891536	0.742654	LacZ	0
AGAP000046	2r_22982	0.150674	0.577526	LacZ	0
AGAP000046	3l_7261	0.0805117	0.766921	StatA	0
AGAP000046	3l_8728	-0.0383363	0.887904	StatA	0
AGAP000046	3r_17637	-0.259722	0.331337	Rel2	0
AGAP000046	3r_18528	0.0380604	0.888706	StatA	0
AGAP000046	x_13011	-0.213681	0.426827	Rel2	0
AGAP000046	x_13033	-0.0523413	0.847341	StatA	0
AGAP000046	x_13567	-0.297953	0.26236	Rel2	0
AGAP000047	2l_1926	-0.389916	0.135441	Rel2	0
AGAP000047	2r_22798	-0.41868	0.106518	Rel2	0
AGAP000047	2r_22934	0.574573	0.0199131	LacZ	0
AGAP000047	2r_22982	0.576063	0.0195214	LacZ	0
AGAP000047	3l_7261	-0.262545	0.325917	StatA	0
AGAP000047	3l_8728	-0.349524	0.184507	StatA	0
AGAP000047	3r_17637	-0.418153	0.107005	Rel2	0
AGAP000047	3r_18528	-0.305234	0.250311	StatA	0
AGAP000047	x_13011	-0.389935	0.13542	Rel2	0
AGAP000047	x_13033	-0.368283	0.160454	StatA	0
AGAP000047	x_13567	-0.418964	0.106256	Rel2	0
AGAP000048	2l_1926	-0.0969268	0.721017	Rel2	0
AGAP000048	2r_22798	-0.00420467	0.98767	Rel2	0
AGAP000048	2r_22934	0.253154	0.344143	LacZ	0
AGAP000048	2r_22982	0.235438	0.380057	LacZ	0
AGAP000048	3l_7261	-0.361925	0.168356	StatA	0
AGAP000048	3l_8728	-0.334068	0.206017	StatA	0
AGAP000048	3r_17637	-0.109435	0.686619	Rel2	0
AGAP000048	3r_18528	-0.367193	0.16179	StatA	0
AGAP000048	x_13011	-0.096914	0.721053	Rel2	0
AGAP000048	x_13033	-0.329993	0.211946	StatA	0
AGAP000048	x_13567	0.00467252	0.986298	Rel2	0
AGAP000049	2l_1926	0.208765	0.437789	Rel2	0
AGAP000049	2r_22798	0.20756	0.440499	Rel2	0
AGAP000049	2r_22934	-0.393402	0.131676	LacZ	0
AGAP000049	2r_22982	-0.315362	0.23413	LacZ	0
AGAP000049	3l_7261	-0.268619	0.314433	StatA	0
AGAP000049	3l_8728	-0.300832	0.257553	StatA	0
AGAP000049	3r_17637	0.158715	0.557135	Rel2	0
AGAP000049	3r_18528	-0.299723	0.259399	StatA	1
AGAP000049	x_13011	0.208768	0.437783	Rel2	0
AGAP000049	x_13033	-0.28241	0.289248	StatA	0
AGAP000049	x_13567	0.210656	0.433555	Rel2	0
AGAP000051	2l_1926	-0.346585	0.188478	Rel2	0
AGAP000051	2r_22798	-0.406803	0.117877	Rel2	0
AGAP000051	2r_22934	0.171423	0.525561	LacZ	0
AGAP000051	2r_22982	0.177964	0.509634	LacZ	0
AGAP000051	3l_7261	0.384279	0.141683	StatA	0
AGAP000051	3l_8728	0.364576	0.16503	StatA	0
AGAP000051	3r_17637	-0.347706	0.186957	Rel2	0
AGAP000051	3r_18528	0.44581	0.0835022	StatA	0
AGAP000051	x_13011	-0.346608	0.188447	Rel2	0
AGAP000051	x_13033	0.335898	0.20339	StatA	0
AGAP000051	x_13567	-0.403062	0.121623	Rel2	0
AGAP000053	2l_1926	0.207646	0.440305	Rel2	0
AGAP000053	2r_22798	0.185582	0.491373	Rel2	0
AGAP000053	2r_22934	-0.436536	0.0909241	LacZ	0
AGAP000053	2r_22982	-0.474484	0.0633113	LacZ	0
AGAP000053	3l_7261	-0.161053	0.551265	StatA	0
AGAP000053	3l_8728	-0.249872	0.350646	StatA	0
AGAP000053	3r_17637	0.20414	0.448233	Rel2	0
AGAP000053	3r_18528	-0.286608	0.28183	StatA	0
AGAP000053	x_13011	0.207656	0.440284	Rel2	0
AGAP000053	x_13033	-0.231097	0.389155	StatA	0
AGAP000053	x_13567	0.184152	0.494776	Rel2	0
AGAP000054	2l_1926	-0.444907	0.0842046	Rel2	0
AGAP000054	2r_22798	-0.481393	0.0590357	Rel2	0
AGAP000054	2r_22934	0.456903	0.0752087	LacZ	0
AGAP000054	2r_22982	0.389507	0.135887	LacZ	0
AGAP000054	3l_7261	0.107416	0.692134	StatA	0
AGAP000054	3l_8728	0.192717	0.474558	StatA	0
AGAP000054	3r_17637	-0.447645	0.0820867	Rel2	0
AGAP000054	3r_18528	0.189791	0.481419	StatA	0
AGAP000054	x_13011	-0.44488	0.084226	Rel2	0
AGAP000054	x_13033	0.18411	0.494877	StatA	0
AGAP000054	x_13567	-0.479338	0.0602844	Rel2	0
AGAP000055	2l_1926	-0.725687	0.00146184	Rel2	0
AGAP000055	2r_22798	-0.714974	0.001852	Rel2	0
AGAP000055	2r_22934	0.421801	0.103665	LacZ	0
AGAP000055	2r_22982	0.370353	0.157935	LacZ	0
AGAP000055	3l_7261	-0.130961	0.628783	StatA	0
AGAP000055	3l_8728	-0.101388	0.708688	StatA	0
AGAP000055	3r_17637	-0.762185	0.000598629	Rel2	0
AGAP000055	3r_18528	-0.077031	0.776755	StatA	0
AGAP000055	x_13011	-0.725678	0.00146214	Rel2	0
AGAP000055	x_13033	-0.118186	0.662887	StatA	0
AGAP000055	x_13567	-0.71153	0.001994	Rel2	0
AGAP000056	2l_1926	-0.534353	0.0329815	Rel2	0
AGAP000056	2r_22798	-0.440169	0.0879622	Rel2	0
AGAP000056	2r_22934	0.0744034	0.784199	LacZ	0
AGAP000056	2r_22982	0.0994696	0.713981	LacZ	0
AGAP000056	3l_7261	0.171805	0.524624	StatA	0
AGAP000056	3l_8728	0.207807	0.439944	StatA	0
AGAP000056	3r_17637	-0.495781	0.05082	Rel2	0
AGAP000056	3r_18528	0.258473	0.333751	StatA	0
AGAP000056	x_13011	-0.534366	0.0329762	Rel2	0
AGAP000056	x_13033	0.188593	0.484243	StatA	0
AGAP000056	x_13567	-0.437555	0.0900859	Rel2	0
AGAP000057	2l_1926	-0.394567	0.130435	Rel2	0
AGAP000057	2r_22798	-0.293189	0.270432	Rel2	0
AGAP000057	2r_22934	0.366812	0.162259	LacZ	0
AGAP000057	2r_22982	0.394236	0.130787	LacZ	0
AGAP000057	3l_7261	-0.533628	0.033265	StatA	0
AGAP000057	3l_8728	-0.482808	0.0581869	StatA	0
AGAP000057	3r_17637	-0.377968	0.1489	Rel2	0
AGAP000057	3r_18528	-0.455307	0.0763633	StatA	0
AGAP000057	x_13011	-0.39456	0.130442	Rel2	0
AGAP000057	x_13033	-0.496807	0.0502684	StatA	0
AGAP000057	x_13567	-0.293847	0.269309	Rel2	0
AGAP000058	2l_1926	-0.555483	0.0254899	Rel2	0
AGAP000058	2r_22798	-0.45919	0.0735754	Rel2	0
AGAP000058	2r_22934	0.600946	0.0138174	LacZ	0
AGAP000058	2r_22982	0.56325	0.0230926	LacZ	0
AGAP000058	3l_7261	-0.312418	0.238765	StatA	0
AGAP000058	3l_8728	-0.222518	0.407483	StatA	0
AGAP000058	3r_17637	-0.543826	0.0294404	Rel2	0
AGAP000058	3r_18528	-0.213985	0.426153	StatA	0
AGAP000058	x_13011	-0.555476	0.0254921	Rel2	0
AGAP000058	x_13033	-0.23538	0.380176	StatA	0
AGAP000058	x_13567	-0.453188	0.0779163	Rel2	0
AGAP000061	2l_1926	-0.375132	0.152223	Rel2	0
AGAP000061	2r_22798	-0.360478	0.170191	Rel2	0
AGAP000061	2r_22934	-0.108384	0.689488	LacZ	0
AGAP000061	2r_22982	-0.118608	0.66175	LacZ	0
AGAP000061	3l_7261	0.112829	0.677381	StatA	0
AGAP000061	3l_8728	0.158291	0.558201	StatA	0
AGAP000061	3r_17637	-0.324099	0.220715	Rel2	0
AGAP000061	3r_18528	0.154888	0.5668	StatA	0
AGAP000061	x_13011	-0.375086	0.152277	Rel2	0
AGAP000061	x_13033	0.17742	0.51095	StatA	0
AGAP000061	x_13567	-0.363326	0.166592	Rel2	0
AGAP000062	2l_1926	-0.623932	0.00979422	Rel2	0
AGAP000062	2r_22798	-0.562012	0.0234625	Rel2	0
AGAP000062	2r_22934	0.399618	0.125144	LacZ	0
AGAP000062	2r_22982	0.376061	0.151128	LacZ	0
AGAP000062	3l_7261	-0.345438	0.190044	StatA	0
AGAP000062	3l_8728	-0.294674	0.267899	StatA	0
AGAP000062	3r_17637	-0.64413	0.00708004	Rel2	0
AGAP000062	3r_18528	-0.29402	0.269013	StatA	0
AGAP000062	x_13011	-0.623927	0.00979495	Rel2	0
AGAP000062	x_13033	-0.31119	0.240713	StatA	0
AGAP000062	x_13567	-0.561331	0.023668	Rel2	0
AGAP000063	2l_1926	-0.636202	0.00806292	Rel2	0
AGAP000063	2r_22798	-0.696721	0.00270892	Rel2	0
AGAP000063	2r_22934	0.394968	0.13001	LacZ	0
AGAP000063	2r_22982	0.367603	0.161286	LacZ	0
AGAP000063	3l_7261	0.331317	0.210009	StatA	0
AGAP000063	3l_8728	0.326651	0.216891	StatA	0
AGAP000063	3r_17637	-0.639726	0.00761357	Rel2	0
AGAP000063	3r_18528	0.367546	0.161356	StatA	0
AGAP000063	x_13011	-0.636191	0.00806434	Rel2	0
AGAP000063	x_13033	0.297492	0.263134	StatA	0
AGAP000063	x_13567	-0.701482	0.00245956	Rel2	0
AGAP000064	2l_1926	-0.355444	0.176674	Rel2	0
AGAP000064	2r_22798	-0.357992	0.173373	Rel2	0
AGAP000064	2r_22934	0.427317	0.0987568	LacZ	0
AGAP000064	2r_22982	0.351732	0.181559	LacZ	0
AGAP000064	3l_7261	-0.191893	0.476486	StatA	0
AGAP000064	3l_8728	-0.147069	0.586767	StatA	0
AGAP000064	3r_17637	-0.375135	0.152219	Rel2	1
AGAP000064	3r_18528	-0.14598	0.589571	StatA	0
AGAP000064	x_13011	-0.355433	0.176689	Rel2	0
AGAP000064	x_13033	-0.172734	0.522351	StatA	0
AGAP000064	x_13567	-0.351146	0.182339	Rel2	0
AGAP000065	2l_1926	-0.562713	0.0232526	Rel2	0
AGAP000065	2r_22798	-0.450538	0.0798907	Rel2	0
AGAP000065	2r_22934	0.20771	0.440161	LacZ	0
AGAP000065	2r_22982	0.163492	0.54517	LacZ	0
AGAP000065	3l_7261	-0.0945171	0.727704	StatA	0
AGAP000065	3l_8728	-0.0148659	0.956423	StatA	0
AGAP000065	3r_17637	-0.537503	0.0317701	Rel2	0
AGAP000065	3r_18528	-0.0318467	0.906795	StatA	0
AGAP000065	x_13011	-0.562691	0.0232591	Rel2	0
AGAP000065	x_13033	-0.0344305	0.899267	StatA	0
AGAP000065	x_13567	-0.448604	0.081354	Rel2	0
AGAP000066	2l_1926	-0.630097	0.00889108	Rel2	0
AGAP000066	2r_22798	-0.629005	0.00904605	Rel2	0
AGAP000066	2r_22934	0.414712	0.110224	LacZ	0
AGAP000066	2r_22982	0.418257	0.106909	LacZ	0
AGAP000066	3l_7261	-0.0169411	0.950347	StatA	0
AGAP000066	3l_8728	0.0116923	0.96572	StatA	0
AGAP000066	3r_17637	-0.642705	0.00724932	Rel2	0
AGAP000066	3r_18528	0.0382587	0.888129	StatA	0
AGAP000066	x_13011	-0.630091	0.00889187	Rel2	0
AGAP000066	x_13033	2.132e-05	0.999937	StatA	0
AGAP000066	x_13567	-0.623808	0.00981315	Rel2	0
AGAP000067	2l_1926	-0.220397	0.412082	Rel2	0
AGAP000067	2r_22798	-0.0868311	0.749154	Rel2	0
AGAP000067	2r_22934	-0.183288	0.496839	LacZ	0
AGAP000067	2r_22982	-0.179044	0.507027	LacZ	0
AGAP000067	3l_7261	-0.0224605	0.934198	StatA	0
AGAP000067	3l_8728	0.0956349	0.7246	StatA	0
AGAP000067	3r_17637	-0.133049	0.623272	Rel2	0
AGAP000067	3r_18528	0.0610651	0.822248	StatA	0
AGAP000067	x_13011	-0.220372	0.412136	Rel2	0
AGAP000067	x_13033	0.107745	0.691234	StatA	0
AGAP000067	x_13567	-0.0919332	0.734895	Rel2	0
AGAP000068	2l_1926	-0.165238	0.540825	Rel2	0
AGAP000068	2r_22798	-0.198663	0.460762	Rel2	0
AGAP000068	2r_22934	0.301888	0.255804	LacZ	0
AGAP000068	2r_22982	0.306512	0.248231	LacZ	0
AGAP000068	3l_7261	0.0780751	0.773802	StatA	0
AGAP000068	3l_8728	0.101313	0.708893	StatA	0
AGAP000068	3r_17637	-0.168779	0.532063	Rel2	0
AGAP000068	3r_18528	0.0948117	0.726886	StatA	0
AGAP000068	x_13011	-0.165239	0.540823	Rel2	0
AGAP000068	x_13033	0.118987	0.66073	StatA	0
AGAP000068	x_13567	-0.198836	0.460364	Rel2	0
AGAP000069	2l_1926	0.061705	0.820413	Rel2	0
AGAP000069	2r_22798	0.0501599	0.853638	Rel2	0
AGAP000069	2r_22934	0.280736	0.292239	LacZ	0
AGAP000069	2r_22982	0.285633	0.283542	LacZ	0
AGAP000069	3l_7261	-0.356715	0.175022	StatA	0
AGAP000069	3l_8728	-0.350495	0.183207	StatA	0
AGAP000069	3r_17637	0.00476146	0.986037	Rel2	0
AGAP000069	3r_18528	-0.343342	0.192925	StatA	0
AGAP000069	x_13011	0.0616999	0.820428	Rel2	0
AGAP000069	x_13033	-0.393468	0.131606	StatA	0
AGAP000069	x_13567	0.0525527	0.846731	Rel2	0
AGAP000070	2l_1926	-0.427353	0.0987252	Rel2	1
AGAP000070	2r_22798	-0.432163	0.0945824	Rel2	1
AGAP000070	2r_22934	-0.0295163	0.913591	LacZ	1
AGAP000070	2r_22982	-0.0718484	0.791455	LacZ	0
AGAP000070	3l_7261	-0.0734658	0.78686	StatA	0
AGAP000070	3l_8728	-0.0865564	0.749924	StatA	0
AGAP000070	3r_17637	-0.480474	0.0595918	Rel2	1
AGAP000070	3r_18528	-0.0770572	0.776681	StatA	0
AGAP000070	x_13011	-0.427358	0.0987211	Rel2	1
AGAP000070	x_13033	-0.0891559	0.742647	StatA	0
AGAP000070	x_13567	-0.425433	0.100414	Rel2	1
AGAP000071	2l_1926	-0.260409	0.330013	Rel2	0
AGAP000071	2r_22798	-0.170503	0.527818	Rel2	0
AGAP000071	2r_22934	0.455352	0.0763305	LacZ	0
AGAP000071	2r_22982	0.443859	0.0850261	LacZ	0
AGAP000071	3l_7261	-0.486704	0.0558967	StatA	0
AGAP000071	3l_8728	-0.448709	0.0812737	StatA	0
AGAP000071	3r_17637	-0.228212	0.395269	Rel2	0
AGAP000071	3r_18528	-0.454426	0.077006	StatA	0
AGAP000071	x_13011	-0.260391	0.330048	Rel2	0
AGAP000071	x_13033	-0.446917	0.0826459	StatA	0
AGAP000071	x_13567	-0.163174	0.545963	Rel2	0
AGAP000072	2l_1926	0.135318	0.617304	Rel2	0
AGAP000072	2r_22798	0.0624935	0.818154	Rel2	0
AGAP000072	2r_22934	-0.147205	0.586417	LacZ	0
AGAP000072	2r_22982	-0.166425	0.537881	LacZ	0
AGAP000072	3l_7261	0.386369	0.139346	StatA	0
AGAP000072	3l_8728	0.339156	0.198766	StatA	0
AGAP000072	3r_17637	0.137255	0.612229	Rel2	0
AGAP000072	3r_18528	0.325019	0.219331	StatA	0
AGAP000072	x_13011	0.135314	0.617315	Rel2	0
AGAP000072	x_13033	0.379841	0.146732	StatA	0
AGAP000072	x_13567	0.0635405	0.815156	Rel2	0
AGAP000073	2l_1926	-0.167092	0.53623	Rel2	0
AGAP000073	2r_22798	-0.17658	0.512985	Rel2	0
AGAP000073	2r_22934	0.348308	0.186144	LacZ	0
AGAP000073	2r_22982	0.381702	0.1446	LacZ	0
AGAP000073	3l_7261	-0.0661962	0.807562	StatA	0
AGAP000073	3l_8728	-0.0392679	0.885197	StatA	0
AGAP000073	3r_17637	-0.176766	0.512534	Rel2	0
AGAP000073	3r_18528	-0.0497249	0.854894	StatA	0
AGAP000073	x_13011	-0.167093	0.536227	Rel2	0
AGAP000073	x_13033	-0.0489246	0.857207	StatA	0
AGAP000073	x_13567	-0.176554	0.513049	Rel2	0
AGAP000074	2l_1926	0.182425	0.498903	Rel2	0
AGAP000074	2r_22798	0.20485	0.446621	Rel2	0
AGAP000074	2r_22934	-0.176399	0.513425	LacZ	0
AGAP000074	2r_22982	-0.193075	0.473722	LacZ	0
AGAP000074	3l_7261	0.237546	0.375679	StatA	0
AGAP000074	3l_8728	0.208575	0.438216	StatA	0
AGAP000074	3r_17637	0.161799	0.549398	Rel2	0
AGAP000074	3r_18528	0.178767	0.507695	StatA	0
AGAP000074	x_13011	0.182382	0.499004	Rel2	0
AGAP000074	x_13033	0.193569	0.472568	StatA	0
AGAP000074	x_13567	0.211673	0.431288	Rel2	0
AGAP000075	2l_1926	-0.624038	0.00977818	Rel2	0
AGAP000075	2r_22798	-0.618137	0.0107078	Rel2	0
AGAP000075	2r_22934	0.237109	0.376584	LacZ	0
AGAP000075	2r_22982	0.18843	0.484626	LacZ	0
AGAP000075	3l_7261	0.0685683	0.800793	StatA	0
AGAP000075	3l_8728	0.0586651	0.829136	StatA	0
AGAP000075	3r_17637	-0.624527	0.00970409	Rel2	0
AGAP000075	3r_18528	0.111269	0.681623	StatA	0
AGAP000075	x_13011	-0.624061	0.00977471	Rel2	0
AGAP000075	x_13033	0.0165958	0.951358	StatA	0
AGAP000075	x_13567	-0.612885	0.0115924	Rel2	0
AGAP000076	2l_1926	-0.376448	0.150674	Rel2	0
AGAP000076	2r_22798	-0.438999	0.088909	Rel2	0
AGAP000076	2r_22934	0.175422	0.515797	LacZ	0
AGAP000076	2r_22982	0.198954	0.460093	LacZ	0
AGAP000076	3l_7261	-0.279887	0.293763	StatA	1
AGAP000076	3l_8728	-0.347545	0.187175	StatA	0
AGAP000076	3r_17637	-0.4498	0.0804467	Rel2	0
AGAP000076	3r_18528	-0.298117	0.262085	StatA	0
AGAP000076	x_13011	-0.376472	0.150647	Rel2	0
AGAP000076	x_13033	-0.371742	0.15626	StatA	0
AGAP000076	x_13567	-0.436395	0.0910399	Rel2	0
AGAP000078	2l_1926	0.610129	0.0120791	Rel2	0
AGAP000078	2r_22798	0.596939	0.0146348	Rel2	0
AGAP000078	2r_22934	-0.554693	0.0257439	LacZ	0
AGAP000078	2r_22982	-0.502365	0.0473577	LacZ	0
AGAP000078	3l_7261	0.174055	0.519126	StatA	0
AGAP000078	3l_8728	0.213837	0.426481	StatA	0
AGAP000078	3r_17637	0.592246	0.0156392	Rel2	0
AGAP000078	3r_18528	0.172117	0.523861	StatA	0
AGAP000078	x_13011	0.610133	0.0120785	Rel2	0
AGAP000078	x_13033	0.225442	0.401185	StatA	0
AGAP000078	x_13567	0.598518	0.0143084	Rel2	0
AGAP000079	2l_1926	-0.738813	0.0010779	Rel2	0
AGAP000079	2r_22798	-0.64651	0.00680437	Rel2	0
AGAP000079	2r_22934	0.424183	0.101525	LacZ	0
AGAP000079	2r_22982	0.418148	0.107009	LacZ	0
AGAP000079	3l_7261	-0.148073	0.584187	StatA	0
AGAP000079	3l_8728	-0.113953	0.674331	StatA	0
AGAP000079	3r_17637	-0.725159	0.00147938	Rel2	0
AGAP000079	3r_18528	-0.071705	0.791863	StatA	0
AGAP000079	x_13011	-0.738825	0.00107759	Rel2	0
AGAP000079	x_13033	-0.134149	0.620376	StatA	0
AGAP000079	x_13567	-0.646944	0.00675508	Rel2	0
AGAP000080	2l_1926	-0.431222	0.0953827	Rel2	0
AGAP000080	2r_22798	-0.421683	0.103772	Rel2	0
AGAP000080	2r_22934	0.327835	0.21513	LacZ	0
AGAP000080	2r_22982	0.280285	0.293048	LacZ	0
AGAP000080	3l_7261	-0.0051359	0.984939	StatA	0
AGAP000080	3l_8728	0.0675384	0.80373	StatA	0
AGAP000080	3r_17637	-0.40896	0.115755	Rel2	0
AGAP000080	3r_18528	0.0747403	0.783244	StatA	0
AGAP000080	x_13011	-0.431199	0.0954027	Rel2	0
AGAP000080	x_13033	0.0919518	0.734843	StatA	0
AGAP000080	x_13567	-0.425042	0.100761	Rel2	0
AGAP000081	2l_1926	-0.0124045	0.963634	Rel2	0
AGAP000081	2r_22798	0.0986286	0.716306	Rel2	0
AGAP000081	2r_22934	0.182096	0.499691	LacZ	0
AGAP000081	2r_22982	0.186475	0.489254	LacZ	0
AGAP000081	3l_7261	-0.645222	0.00695248	StatA	0
AGAP000081	3l_8728	-0.629879	0.00892191	StatA	0
AGAP000081	3r_17637	-0.0415832	0.878473	Rel2	0
AGAP000081	3r_18528	-0.660787	0.00532478	StatA	0
AGAP000081	x_13011	-0.0123943	0.963663	Rel2	0
AGAP000081	x_13033	-0.649018	0.00652324	StatA	0
AGAP000081	x_13567	0.100956	0.709878	Rel2	0
AGAP000082	2l_1926	0.270787	0.310391	Rel2	0
AGAP000082	2r_22798	0.261482	0.327952	Rel2	0
AGAP000082	2r_22934	-0.691238	0.00302105	LacZ	0
AGAP000082	2r_22982	-0.669821	0.00453009	LacZ	0
AGAP000082	3l_7261	0.350567	0.18311	StatA	0
AGAP000082	3l_8728	0.384928	0.140954	StatA	0
AGAP000082	3r_17637	0.265376	0.320535	Rel2	0
AGAP000082	3r_18528	0.356905	0.174776	StatA	0
AGAP000082	x_13011	0.270784	0.310397	Rel2	0
AGAP000082	x_13033	0.376135	0.151042	StatA	0
AGAP000082	x_13567	0.261368	0.328171	Rel2	0
AGAP000083	2l_1926	-0.596017	0.0148281	Rel2	0
AGAP000083	2r_22798	-0.526819	0.0360209	Rel2	0
AGAP000083	2r_22934	0.0247817	0.927414	LacZ	0
AGAP000083	2r_22982	0.0090577	0.973442	LacZ	0
AGAP000083	3l_7261	-0.0562061	0.836206	StatA	0
AGAP000083	3l_8728	-0.0696348	0.797754	StatA	0
AGAP000083	3r_17637	-0.607299	0.0125955	Rel2	0
AGAP000083	3r_18528	-0.0184716	0.945867	StatA	0
AGAP000083	x_13011	-0.596013	0.0148287	Rel2	0
AGAP000083	x_13033	-0.0836916	0.757967	StatA	0
AGAP000083	x_13567	-0.523845	0.0372775	Rel2	0
AGAP000084	2l_1926	0.745744	0.000911206	Rel2	1
AGAP000084	2r_22798	0.630065	0.00889561	Rel2	0
AGAP000084	2r_22934	-0.636399	0.00803733	LacZ	1
AGAP000084	2r_22982	-0.608599	0.0123563	LacZ	0
AGAP000084	3l_7261	0.359217	0.1718	StatA	0
AGAP000084	3l_8728	0.367926	0.16089	StatA	0
AGAP000084	3r_17637	0.749004	0.00084045	Rel2	1
AGAP000084	3r_18528	0.335788	0.203547	StatA	0
AGAP000084	x_13011	0.745757	0.000910908	Rel2	1
AGAP000084	x_13033	0.395927	0.128995	StatA	0
AGAP000084	x_13567	0.630205	0.00887584	Rel2	0
AGAP000085	2l_1926	-0.286993	0.281155	Rel2	0
AGAP000085	2r_22798	-0.271473	0.309118	Rel2	0
AGAP000085	2r_22934	-0.0662437	0.807426	LacZ	0
AGAP000085	2r_22982	-0.0619296	0.819769	LacZ	0
AGAP000085	3l_7261	0.20421	0.448075	StatA	0
AGAP000085	3l_8728	0.198632	0.460834	StatA	0
AGAP000085	3r_17637	-0.307692	0.246322	Rel2	0
AGAP000085	3r_18528	0.237158	0.376483	StatA	0
AGAP000085	x_13011	-0.287025	0.281099	Rel2	0
AGAP000085	x_13033	0.182187	0.499473	StatA	0
AGAP000085	x_13567	-0.271558	0.308961	Rel2	0
AGAP000086	2l_1926	-0.755808	0.000707239	Rel2	0
AGAP000086	2r_22798	-0.723511	0.0015351	Rel2	0
AGAP000086	2r_22934	0.298338	0.261714	LacZ	0
AGAP000086	2r_22982	0.228297	0.395088	LacZ	0
AGAP000086	3l_7261	-0.110361	0.684096	StatA	0
AGAP000086	3l_8728	-0.0780496	0.773874	StatA	0
AGAP000086	3r_17637	-0.745936	0.000906898	Rel2	0
AGAP000086	3r_18528	-0.0516628	0.849298	StatA	0
AGAP000086	x_13011	-0.755802	0.000707346	Rel2	0
AGAP000086	x_13033	-0.0784152	0.77284	StatA	0
AGAP000086	x_13567	-0.720438	0.00164366	Rel2	0
AGAP000088	2l_1926	-0.19024	0.480362	Rel2	0
AGAP000088	2r_22798	-0.14931	0.581016	Rel2	0
AGAP000088	2r_22934	0.15574	0.564641	LacZ	0
AGAP000088	2r_22982	0.13247	0.624797	LacZ	0
AGAP000088	3l_7261	0.264258	0.322655	StatA	0
AGAP000088	3l_8728	0.317368	0.231006	StatA	0
AGAP000088	3r_17637	-0.196248	0.466341	Rel2	0
AGAP000088	3r_18528	0.310707	0.241483	StatA	0
AGAP000088	x_13011	-0.190262	0.480312	Rel2	0
AGAP000088	x_13033	0.283561	0.287202	StatA	0
AGAP000088	x_13567	-0.141048	0.602337	Rel2	0
AGAP000090	2l_1926	-0.597827	0.0144504	Rel2	0
AGAP000090	2r_22798	-0.58759	0.0166884	Rel2	0
AGAP000090	2r_22934	0.674179	0.0041823	LacZ	0
AGAP000090	2r_22982	0.629344	0.00899779	LacZ	0
AGAP000090	3l_7261	-0.210947	0.432905	StatA	0
AGAP000090	3l_8728	-0.165723	0.539622	StatA	0
AGAP000090	3r_17637	-0.629904	0.00891839	Rel2	0
AGAP000090	3r_18528	-0.145268	0.591407	StatA	0
AGAP000090	x_13011	-0.597823	0.0144513	Rel2	0
AGAP000090	x_13033	-0.20742	0.440814	StatA	0
AGAP000090	x_13567	-0.580047	0.018503	Rel2	0
AGAP000091	2l_1926	-0.628179	0.00916464	Rel2	0
AGAP000091	2r_22798	-0.623829	0.00980994	Rel2	0
AGAP000091	2r_22934	-0.00802123	0.97648	LacZ	0
AGAP000091	2r_22982	-0.00047619	0.998604	LacZ	0
AGAP000091	3l_7261	0.00217763	0.993614	StatA	0
AGAP000091	3l_8728	-0.0407869	0.880785	StatA	0
AGAP000091	3r_17637	-0.65466	0.00592445	Rel2	0
AGAP000091	3r_18528	0.0194006	0.943148	StatA	0
AGAP000091	x_13011	-0.628182	0.00916426	Rel2	0
AGAP000091	x_13033	-0.0473828	0.861666	StatA	0
AGAP000091	x_13567	-0.630474	0.00883808	Rel2	0
AGAP000092	2l_1926	-0.609121	0.0122612	Rel2	0
AGAP000092	2r_22798	-0.526492	0.0361574	Rel2	0
AGAP000092	2r_22934	0.527825	0.0356031	LacZ	0
AGAP000092	2r_22982	0.52758	0.0357048	LacZ	0
AGAP000092	3l_7261	-0.026116	0.923516	StatA	0
AGAP000092	3l_8728	0.0060887	0.982145	StatA	0
AGAP000092	3r_17637	-0.599336	0.0141414	Rel2	0
AGAP000092	3r_18528	0.0530155	0.845396	StatA	0
AGAP000092	x_13011	-0.609139	0.0122579	Rel2	0
AGAP000092	x_13033	-0.0296255	0.913272	StatA	0
AGAP000092	x_13567	-0.521547	0.0382707	Rel2	0
AGAP000093	2l_1926	-0.579688	0.0185931	Rel2	0
AGAP000093	2r_22798	-0.520529	0.0387171	Rel2	0
AGAP000093	2r_22934	0.500728	0.0482015	LacZ	0
AGAP000093	2r_22982	0.463407	0.0706328	LacZ	0
AGAP000093	3l_7261	-0.399691	0.125069	StatA	0
AGAP000093	3l_8728	-0.406553	0.118125	StatA	0
AGAP000093	3r_17637	-0.601079	0.013791	Rel2	0
AGAP000093	3r_18528	-0.374959	0.152426	StatA	0
AGAP000093	x_13011	-0.579704	0.0185891	Rel2	0
AGAP000093	x_13033	-0.432422	0.0943624	StatA	0
AGAP000093	x_13567	-0.527737	0.0356398	Rel2	0
AGAP000094	2l_1926	-0.697059	0.00269057	Rel2	0
AGAP000094	2r_22798	-0.630043	0.00889872	Rel2	0
AGAP000094	2r_22934	0.371815	0.156172	LacZ	0
AGAP000094	2r_22982	0.341902	0.194922	LacZ	0
AGAP000094	3l_7261	-0.0779265	0.774222	StatA	0
AGAP000094	3l_8728	-0.0295144	0.913596	StatA	0
AGAP000094	3r_17637	-0.702339	0.00241668	Rel2	0
AGAP000094	3r_18528	-0.0157351	0.953878	StatA	0
AGAP000094	x_13011	-0.697048	0.00269116	Rel2	0
AGAP000094	x_13033	-0.043807	0.872022	StatA	0
AGAP000094	x_13567	-0.630499	0.00883462	Rel2	0
AGAP000095	2l_1926	-0.716925	0.00177526	Rel2	0
AGAP000095	2r_22798	-0.730229	0.00131809	Rel2	0
AGAP000095	2r_22934	0.411552	0.113239	LacZ	0
AGAP000095	2r_22982	0.394926	0.130054	LacZ	0
AGAP000095	3l_7261	0.116889	0.666386	StatA	0
AGAP000095	3l_8728	0.12314	0.649584	StatA	0
AGAP000095	3r_17637	-0.741816	0.00100287	Rel2	0
AGAP000095	3r_18528	0.173541	0.520379	StatA	0
AGAP000095	x_13011	-0.716945	0.00177448	Rel2	0
AGAP000095	x_13033	0.076025	0.779603	StatA	0
AGAP000095	x_13567	-0.727928	0.0013894	Rel2	0
AGAP000096	2l_1926	-0.144973	0.592168	Rel2	0
AGAP000096	2r_22798	-0.214583	0.424832	Rel2	0
AGAP000096	2r_22934	0.227673	0.396416	LacZ	0
AGAP000096	2r_22982	0.217565	0.418267	LacZ	0
AGAP000096	3l_7261	-0.0360801	0.894466	StatA	0
AGAP000096	3l_8728	-0.0625355	0.818033	StatA	0
AGAP000096	3r_17637	-0.193596	0.472506	Rel2	0
AGAP000096	3r_18528	-0.0998373	0.712966	StatA	0
AGAP000096	x_13011	-0.144939	0.592255	Rel2	0
AGAP000096	x_13033	-0.0443357	0.87049	StatA	0
AGAP000096	x_13567	-0.214408	0.425218	Rel2	0
AGAP000097	2l_1926	-0.637335	0.00791621	Rel2	0
AGAP000097	2r_22798	-0.549453	0.0274793	Rel2	0
AGAP000097	2r_22934	0.602162	0.0135767	LacZ	0
AGAP000097	2r_22982	0.585152	0.0172589	LacZ	0
AGAP000097	3l_7261	-0.528071	0.0355016	StatA	0
AGAP000097	3l_8728	-0.548034	0.027964	StatA	0
AGAP000097	3r_17637	-0.634275	0.00831749	Rel2	0
AGAP000097	3r_18528	-0.498507	0.0493641	StatA	0
AGAP000097	x_13011	-0.637346	0.00791483	Rel2	0
AGAP000097	x_13033	-0.56712	0.0219647	StatA	0
AGAP000097	x_13567	-0.5493	0.027531	Rel2	0
AGAP000098	2l_1926	0.674251	0.00417672	Rel2	0
AGAP000098	2r_22798	0.624569	0.00969775	Rel2	0
AGAP000098	2r_22934	-0.773085	0.000444861	LacZ	0
AGAP000098	2r_22982	-0.736714	0.00113304	LacZ	0
AGAP000098	3l_7261	0.352656	0.180336	StatA	0
AGAP000098	3l_8728	0.33418	0.205855	StatA	0
AGAP000098	3r_17637	0.670103	0.00450684	Rel2	0
AGAP000098	3r_18528	0.292667	0.271325	StatA	0
AGAP000098	x_13011	0.67425	0.00417686	Rel2	0
AGAP000098	x_13033	0.356117	0.175799	StatA	0
AGAP000098	x_13567	0.625629	0.0095388	Rel2	0
AGAP000099	2l_1926	-0.240559	0.369472	Rel2	0
AGAP000099	2r_22798	-0.333465	0.206888	Rel2	0
AGAP000099	2r_22934	-0.279493	0.294472	LacZ	0
AGAP000099	2r_22982	-0.343132	0.193216	LacZ	0
AGAP000099	3l_7261	0.944585	3.71419e-08	StatA	0
AGAP000099	3l_8728	0.967576	9.27161e-10	StatA	0
AGAP000099	3r_17637	-0.227165	0.397501	Rel2	0
AGAP000099	3r_18528	0.971625	3.68389e-10	StatA	0
AGAP000099	x_13011	-0.240561	0.369468	Rel2	0
AGAP000099	x_13033	0.961072	3.27669e-09	StatA	0
AGAP000099	x_13567	-0.332625	0.208105	Rel2	0
AGAP000100	2l_1926	-0.728586	0.00136869	Rel2	0
AGAP000100	2r_22798	-0.778362	0.000383083	Rel2	0
AGAP000100	2r_22934	0.429936	0.0964849	LacZ	0
AGAP000100	2r_22982	0.355645	0.176413	LacZ	0
AGAP000100	3l_7261	0.107685	0.691398	StatA	0
AGAP000100	3l_8728	0.0730912	0.787923	StatA	0
AGAP000100	3r_17637	-0.76502	0.00055497	Rel2	0
AGAP000100	3r_18528	0.108522	0.689111	StatA	0
AGAP000100	x_13011	-0.728586	0.00136872	Rel2	0
AGAP000100	x_13033	0.0263762	0.922756	StatA	0
AGAP000100	x_13567	-0.782449	0.000340265	Rel2	0
AGAP000102	2l_1926	-0.552272	0.0265351	Rel2	0
AGAP000102	2r_22798	-0.496135	0.0506292	Rel2	0
AGAP000102	2r_22934	0.402776	0.121913	LacZ	0
AGAP000102	2r_22982	0.381009	0.145392	LacZ	0
AGAP000102	3l_7261	-0.490553	0.0537	StatA	0
AGAP000102	3l_8728	-0.465768	0.0690227	StatA	0
AGAP000102	3r_17637	-0.56612	0.0222521	Rel2	0
AGAP000102	3r_18528	-0.456037	0.0758337	StatA	0
AGAP000102	x_13011	-0.552275	0.0265341	Rel2	0
AGAP000102	x_13033	-0.484149	0.0573908	StatA	0
AGAP000102	x_13567	-0.497316	0.0499965	Rel2	0
AGAP000104	2l_1926	-0.683361	0.00351963	Rel2	0
AGAP000104	2r_22798	-0.611259	0.0118777	Rel2	0
AGAP000104	2r_22934	0.435442	0.0918293	LacZ	0
AGAP000104	2r_22982	0.435589	0.0917073	LacZ	0
AGAP000104	3l_7261	-0.363538	0.166327	StatA	0
AGAP000104	3l_8728	-0.358049	0.173299	StatA	0
AGAP000104	3r_17637	-0.682837	0.003555	Rel2	0
AGAP000104	3r_18528	-0.326775	0.216706	StatA	0
AGAP000104	x_13011	-0.683347	0.0035206	Rel2	0
AGAP000104	x_13033	-0.349235	0.184895	StatA	0
AGAP000104	x_13567	-0.61588	0.0110811	Rel2	0
AGAP000105	2l_1926	0.599725	0.0140626	Rel2	0
AGAP000105	2r_22798	0.534001	0.0331189	Rel2	0
AGAP000105	2r_22934	-0.582631	0.0178649	LacZ	0
AGAP000105	2r_22982	-0.560008	0.024071	LacZ	0
AGAP000105	3l_7261	0.439824	0.088241	StatA	0
AGAP000105	3l_8728	0.436439	0.0910036	StatA	0
AGAP000105	3r_17637	0.580043	0.0185039	Rel2	0
AGAP000105	3r_18528	0.409902	0.114836	StatA	0
AGAP000105	x_13011	0.599727	0.0140622	Rel2	0
AGAP000105	x_13033	0.445275	0.0839177	StatA	0
AGAP000105	x_13567	0.536432	0.0321781	Rel2	0
AGAP000106	2l_1926	0.550828	0.0270154	Rel2	0
AGAP000106	2r_22798	0.49606	0.0506696	Rel2	0
AGAP000106	2r_22934	-0.542949	0.0297555	LacZ	0
AGAP000106	2r_22982	-0.51322	0.0420377	LacZ	0
AGAP000106	3l_7261	0.324825	0.219623	StatA	0
AGAP000106	3l_8728	0.342144	0.194585	StatA	0
AGAP000106	3r_17637	0.555263	0.0255606	Rel2	0
AGAP000106	3r_18528	0.322558	0.223044	StatA	0
AGAP000106	x_13011	0.55081	0.0270216	Rel2	0
AGAP000106	x_13033	0.34192	0.194896	StatA	0
AGAP000106	x_13567	0.494051	0.0517596	Rel2	0
AGAP000107	2l_1926	-0.696745	0.00270765	Rel2	0
AGAP000107	2r_22798	-0.664833	0.00495613	Rel2	0
AGAP000107	2r_22934	0.11877	0.661315	LacZ	0
AGAP000107	2r_22982	0.0844595	0.755809	LacZ	0
AGAP000107	3l_7261	0.104856	0.699148	StatA	0
AGAP000107	3l_8728	0.162509	0.547623	StatA	0
AGAP000107	3r_17637	-0.689864	0.00310363	Rel2	0
AGAP000107	3r_18528	0.184021	0.495088	StatA	0
AGAP000107	x_13011	-0.69675	0.00270736	Rel2	0
AGAP000107	x_13033	0.155584	0.565037	StatA	0
AGAP000107	x_13567	-0.654093	0.00598263	Rel2	0
AGAP000108	2l_1926	-0.0122972	0.963948	Rel2	0
AGAP000108	2r_22798	-0.097965	0.718142	Rel2	0
AGAP000108	2r_22934	-0.0858477	0.751912	LacZ	0
AGAP000108	2r_22982	-0.0581934	0.830491	LacZ	0
AGAP000108	3l_7261	0.150547	0.57785	StatA	0
AGAP000108	3l_8728	0.197727	0.462921	StatA	0
AGAP000108	3r_17637	-0.0364955	0.893257	Rel2	0
AGAP000108	3r_18528	0.223568	0.405214	StatA	0
AGAP000108	x_13011	-0.0123208	0.963879	Rel2	0
AGAP000108	x_13033	0.155822	0.564435	StatA	0
AGAP000108	x_13567	-0.101718	0.707779	Rel2	0
AGAP000109	2l_1926	0.59796	0.014423	Rel2	1
AGAP000109	2r_22798	0.472599	0.0645158	Rel2	0
AGAP000109	2r_22934	-0.381315	0.145042	LacZ	0
AGAP000109	2r_22982	-0.329346	0.212898	LacZ	0
AGAP000109	3l_7261	0.513417	0.0419453	StatA	0
AGAP000109	3l_8728	0.484662	0.0570886	StatA	0
AGAP000109	3r_17637	0.576856	0.0193151	Rel2	0
AGAP000109	3r_18528	0.472677	0.0644653	StatA	0
AGAP000109	x_13011	0.597947	0.0144256	Rel2	1
AGAP000109	x_13033	0.489665	0.054201	StatA	0
AGAP000109	x_13567	0.472523	0.0645649	Rel2	1
AGAP000110	2l_1926	-0.3347	0.205107	Rel2	0
AGAP000110	2r_22798	-0.211561	0.431538	Rel2	0
AGAP000110	2r_22934	0.232674	0.385837	LacZ	0
AGAP000110	2r_22982	0.264377	0.322429	LacZ	0
AGAP000110	3l_7261	-0.676689	0.003992	StatA	0
AGAP000110	3l_8728	-0.706883	0.00219946	StatA	0
AGAP000110	3r_17637	-0.341033	0.196133	Rel2	0
AGAP000110	3r_18528	-0.681901	0.00361892	StatA	0
AGAP000110	x_13011	-0.334693	0.205118	Rel2	0
AGAP000110	x_13033	-0.715083	0.00184765	StatA	0
AGAP000110	x_13567	-0.2159	0.421926	Rel2	0
AGAP000111	2l_1926	0.129475	0.632715	Rel2	0
AGAP000111	2r_22798	0.099055	0.715127	Rel2	0
AGAP000111	2r_22934	-0.205744	0.444599	LacZ	0
AGAP000111	2r_22982	-0.212748	0.428896	LacZ	0
AGAP000111	3l_7261	-0.330327	0.211457	StatA	0
AGAP000111	3l_8728	-0.394717	0.130276	StatA	0
AGAP000111	3r_17637	0.0758988	0.77996	Rel2	0
AGAP000111	3r_18528	-0.375721	0.151528	StatA	0
AGAP000111	x_13011	0.129462	0.632748	Rel2	0
AGAP000111	x_13033	-0.427531	0.0985694	StatA	0
AGAP000111	x_13567	0.0956641	0.724519	Rel2	0
AGAP000112	2l_1926	-0.439401	0.0885827	Rel2	0
AGAP000112	2r_22798	-0.427743	0.0983845	Rel2	0
AGAP000112	2r_22934	0.343301	0.192982	LacZ	0
AGAP000112	2r_22982	0.319794	0.227263	LacZ	0
AGAP000112	3l_7261	0.116599	0.66717	StatA	0
AGAP000112	3l_8728	0.128749	0.63464	StatA	0
AGAP000112	3r_17637	-0.445036	0.0841042	Rel2	0
AGAP000112	3r_18528	0.169347	0.530664	StatA	0
AGAP000112	x_13011	-0.439433	0.0885567	Rel2	0
AGAP000112	x_13033	0.0774739	0.775502	StatA	0
AGAP000112	x_13567	-0.427767	0.0983635	Rel2	0
AGAP000113	2l_1926	-0.477009	0.0617233	Rel2	0
AGAP000113	2r_22798	-0.44675	0.082775	Rel2	0
AGAP000113	2r_22934	0.386647	0.139037	LacZ	0
AGAP000113	2r_22982	0.435484	0.0917949	LacZ	0
AGAP000113	3l_7261	-0.04439	0.870333	StatA	0
AGAP000113	3l_8728	-0.0386863	0.886887	StatA	0
AGAP000113	3r_17637	-0.507926	0.0445728	Rel2	0
AGAP000113	3r_18528	-0.0110081	0.967725	StatA	0
AGAP000113	x_13011	-0.477007	0.0617245	Rel2	0
AGAP000113	x_13033	-0.0651245	0.810625	StatA	0
AGAP000113	x_13567	-0.446143	0.0832438	Rel2	0
AGAP000114	2l_1926	-0.705565	0.0022608	Rel2	0
AGAP000114	2r_22798	-0.643524	0.00715171	Rel2	0
AGAP000114	2r_22934	0.590902	0.0159367	LacZ	0
AGAP000114	2r_22982	0.526358	0.0362135	LacZ	0
AGAP000114	3l_7261	-0.411041	0.113731	StatA	0
AGAP000114	3l_8728	-0.398067	0.126753	StatA	0
AGAP000114	3r_17637	-0.704908	0.00229187	Rel2	0
AGAP000114	3r_18528	-0.379487	0.147141	StatA	0
AGAP000114	x_13011	-0.705572	0.00226044	Rel2	0
AGAP000114	x_13033	-0.412493	0.112335	StatA	0
AGAP000114	x_13567	-0.642109	0.00732109	Rel2	0
AGAP000115	2l_1926	-0.344177	0.191774	Rel2	0
AGAP000115	2r_22798	-0.333103	0.207412	Rel2	0
AGAP000115	2r_22934	0.129043	0.633859	LacZ	0
AGAP000115	2r_22982	0.122509	0.651273	LacZ	0
AGAP000115	3l_7261	0.297523	0.263082	StatA	0
AGAP000115	3l_8728	0.287262	0.280684	StatA	0
AGAP000115	3r_17637	-0.381942	0.144326	Rel2	0
AGAP000115	3r_18528	0.298858	0.260842	StatA	0
AGAP000115	x_13011	-0.344205	0.191735	Rel2	0
AGAP000115	x_13033	0.253645	0.343177	StatA	0
AGAP000115	x_13567	-0.327875	0.215071	Rel2	0
AGAP000116	2l_1926	0.447067	0.0825305	Rel2	0
AGAP000116	2r_22798	0.417769	0.107361	Rel2	0
AGAP000116	2r_22934	-0.433557	0.0934047	LacZ	0
AGAP000116	2r_22982	-0.431106	0.0954816	LacZ	0
AGAP000116	3l_7261	-0.0697661	0.79738	StatA	0
AGAP000116	3l_8728	-0.107361	0.692285	StatA	0
AGAP000116	3r_17637	0.407853	0.11684	Rel2	0
AGAP000116	3r_18528	-0.135444	0.616975	StatA	0
AGAP000116	x_13011	0.447075	0.0825241	Rel2	0
AGAP000116	x_13033	-0.0956073	0.724677	StatA	0
AGAP000116	x_13567	0.422447	0.103082	Rel2	0
AGAP000117	2l_1926	-0.340965	0.196228	Rel2	0
AGAP000117	2r_22798	-0.354668	0.177689	Rel2	0
AGAP000117	2r_22934	0.19804	0.462198	LacZ	0
AGAP000117	2r_22982	0.189847	0.481287	LacZ	0
AGAP000117	3l_7261	0.46831	0.0673197	StatA	0
AGAP000117	3l_8728	0.498982	0.0491137	StatA	0
AGAP000117	3r_17637	-0.350181	0.183626	Rel2	0
AGAP000117	3r_18528	0.477375	0.0614954	StatA	0
AGAP000117	x_13011	-0.340947	0.196253	Rel2	0
AGAP000117	x_13033	0.493589	0.0520133	StatA	0
AGAP000117	x_13567	-0.349147	0.185013	Rel2	0
AGAP000118	2l_1926	0.590874	0.0159428	Rel2	0
AGAP000118	2r_22798	0.529211	0.0350338	Rel2	0
AGAP000118	2r_22934	-0.50953	0.0437932	LacZ	0
AGAP000118	2r_22982	-0.437678	0.0899851	LacZ	0
AGAP000118	3l_7261	0.379196	0.147477	StatA	0
AGAP000118	3l_8728	0.411486	0.113302	StatA	0
AGAP000118	3r_17637	0.593008	0.0154725	Rel2	0
AGAP000118	3r_18528	0.378614	0.14815	StatA	0
AGAP000118	x_13011	0.59088	0.0159415	Rel2	0
AGAP000118	x_13033	0.432871	0.093983	StatA	0
AGAP000118	x_13567	0.521306	0.0383758	Rel2	0
AGAP000119	2l_1926	-0.623935	0.00979382	Rel2	0
AGAP000119	2r_22798	-0.581414	0.0181633	Rel2	0
AGAP000119	2r_22934	0.221876	0.408872	LacZ	0
AGAP000119	2r_22982	0.201917	0.453299	LacZ	0
AGAP000119	3l_7261	-0.364092	0.165634	StatA	0
AGAP000119	3l_8728	-0.40655	0.118128	StatA	0
AGAP000119	3r_17637	-0.65303	0.00609275	Rel2	0
AGAP000119	3r_18528	-0.367553	0.161348	StatA	0
AGAP000119	x_13011	-0.623942	0.00979268	Rel2	0
AGAP000119	x_13033	-0.436015	0.0913548	StatA	0
AGAP000119	x_13567	-0.584345	0.0174513	Rel2	0
AGAP000120	2l_1926	0.372971	0.154788	Rel2	0
AGAP000120	2r_22798	0.472389	0.0646508	Rel2	0
AGAP000120	2r_22934	-0.394878	0.130105	LacZ	0
AGAP000120	2r_22982	-0.379552	0.147065	LacZ	0
AGAP000120	3l_7261	-0.218201	0.416873	StatA	1
AGAP000120	3l_8728	-0.185124	0.492462	StatA	0
AGAP000120	3r_17637	0.393824	0.131226	Rel2	0
AGAP000120	3r_18528	-0.251561	0.347292	StatA	0
AGAP000120	x_13011	0.373008	0.154744	Rel2	0
AGAP000120	x_13033	-0.156616	0.562427	StatA	0
AGAP000120	x_13567	0.469381	0.0666111	Rel2	0
AGAP000121	2l_1926	-0.483642	0.057691	Rel2	0
AGAP000121	2r_22798	-0.380097	0.146438	Rel2	0
AGAP000121	2r_22934	0.469667	0.0664229	LacZ	0
AGAP000121	2r_22982	0.454317	0.0770859	LacZ	0
AGAP000121	3l_7261	-0.510626	0.043266	StatA	0
AGAP000121	3l_8728	-0.462304	0.0713939	StatA	0
AGAP000121	3r_17637	-0.45539	0.0763028	Rel2	0
AGAP000121	3r_18528	-0.450626	0.0798241	StatA	0
AGAP000121	x_13011	-0.483648	0.0576875	Rel2	0
AGAP000121	x_13033	-0.459475	0.0733742	StatA	0
AGAP000121	x_13567	-0.381654	0.144655	Rel2	0
AGAP000123	2l_1926	0.0256644	0.924835	Rel2	0
AGAP000123	2r_22798	0.0477287	0.860666	Rel2	0
AGAP000123	2r_22934	-0.153931	0.569228	LacZ	0
AGAP000123	2r_22982	-0.162892	0.546667	LacZ	0
AGAP000123	3l_7261	0.149882	0.579551	StatA	0
AGAP000123	3l_8728	0.15443	0.567961	StatA	0
AGAP000123	3r_17637	0.0574978	0.83249	Rel2	0
AGAP000123	3r_18528	0.131747	0.626706	StatA	0
AGAP000123	x_13011	0.025666	0.92483	Rel2	0
AGAP000123	x_13033	0.193196	0.473439	StatA	0
AGAP000123	x_13567	0.0486977	0.857863	Rel2	0
AGAP000124	2l_1926	-0.35769	0.173762	Rel2	0
AGAP000124	2r_22798	-0.294798	0.267689	Rel2	0
AGAP000124	2r_22934	0.452119	0.0787082	LacZ	0
AGAP000124	2r_22982	0.393828	0.131221	LacZ	0
AGAP000124	3l_7261	-0.372512	0.155337	StatA	0
AGAP000124	3l_8728	-0.364049	0.165688	StatA	0
AGAP000124	3r_17637	-0.361538	0.168846	Rel2	0
AGAP000124	3r_18528	-0.344885	0.190801	StatA	0
AGAP000124	x_13011	-0.357702	0.173746	Rel2	0
AGAP000124	x_13033	-0.393771	0.131282	StatA	0
AGAP000124	x_13567	-0.285829	0.283196	Rel2	0
AGAP000126	2l_1926	-0.542563	0.0298949	Rel2	0
AGAP000126	2r_22798	-0.518537	0.0396016	Rel2	0
AGAP000126	2r_22934	0.601941	0.0136203	LacZ	0
AGAP000126	2r_22982	0.549476	0.0274714	LacZ	0
AGAP000126	3l_7261	-0.26657	0.318281	StatA	0
AGAP000126	3l_8728	-0.228813	0.39399	StatA	0
AGAP000126	3r_17637	-0.584136	0.0175012	Rel2	0
AGAP000126	3r_18528	-0.232768	0.385639	StatA	0
AGAP000126	x_13011	-0.542564	0.0298946	Rel2	0
AGAP000126	x_13033	-0.264253	0.322663	StatA	0
AGAP000126	x_13567	-0.516385	0.0405744	Rel2	0
AGAP000127	2l_1926	0.12649	0.640644	Rel2	0
AGAP000127	2r_22798	0.159557	0.555018	Rel2	0
AGAP000127	2r_22934	0.066631	0.80632	LacZ	0
AGAP000127	2r_22982	0.0610297	0.822349	LacZ	0
AGAP000127	3l_7261	-0.540034	0.0308213	StatA	0
AGAP000127	3l_8728	-0.587727	0.0166567	StatA	0
AGAP000127	3r_17637	0.0874579	0.747398	Rel2	0
AGAP000127	3r_18528	-0.629711	0.00894559	StatA	0
AGAP000127	x_13011	0.126504	0.640606	Rel2	0
AGAP000127	x_13033	-0.580732	0.018332	StatA	0
AGAP000127	x_13567	0.165347	0.540554	Rel2	0
AGAP000128	2l_1926	-0.676089	0.00403686	Rel2	0
AGAP000128	2r_22798	-0.646343	0.00682352	Rel2	0
AGAP000128	2r_22934	0.289261	0.2772	LacZ	0
AGAP000128	2r_22982	0.289558	0.276685	LacZ	0
AGAP000128	3l_7261	0.251232	0.347943	StatA	0
AGAP000128	3l_8728	0.269691	0.312431	StatA	0
AGAP000128	3r_17637	-0.642908	0.007225	Rel2	0
AGAP000128	3r_18528	0.338	0.200398	StatA	0
AGAP000128	x_13011	-0.676107	0.0040355	Rel2	0
AGAP000128	x_13033	0.23724	0.376312	StatA	0
AGAP000128	x_13567	-0.653523	0.00604143	Rel2	0
AGAP000129	2l_1926	-0.805497	0.000165957	Rel2	0
AGAP000129	2r_22798	-0.776158	0.00040796	Rel2	0
AGAP000129	2r_22934	0.338884	0.199149	LacZ	0
AGAP000129	2r_22982	0.306561	0.248152	LacZ	0
AGAP000129	3l_7261	0.085425	0.753098	StatA	0
AGAP000129	3l_8728	0.0876329	0.746908	StatA	0
AGAP000129	3r_17637	-0.792253	0.000253415	Rel2	0
AGAP000129	3r_18528	0.139343	0.606776	StatA	0
AGAP000129	x_13011	-0.80551	0.000165882	Rel2	0
AGAP000129	x_13033	0.0646661	0.811935	StatA	0
AGAP000129	x_13567	-0.773537	0.000439267	Rel2	0
AGAP000130	2l_1926	-0.590768	0.0159665	Rel2	0
AGAP000130	2r_22798	-0.614565	0.0113035	Rel2	0
AGAP000130	2r_22934	0.397732	0.127102	LacZ	0
AGAP000130	2r_22982	0.354784	0.177537	LacZ	0
AGAP000130	3l_7261	0.189784	0.481436	StatA	0
AGAP000130	3l_8728	0.221406	0.409891	StatA	0
AGAP000130	3r_17637	-0.596654	0.0146942	Rel2	0
AGAP000130	3r_18528	0.266827	0.317795	StatA	0
AGAP000130	x_13011	-0.590788	0.015962	Rel2	0
AGAP000130	x_13033	0.178412	0.508552	StatA	0
AGAP000130	x_13567	-0.607829	0.0124974	Rel2	0
AGAP000131	2l_1926	-0.629408	0.00898868	Rel2	0
AGAP000131	2r_22798	-0.619846	0.0104316	Rel2	0
AGAP000131	2r_22934	0.262472	0.326058	LacZ	0
AGAP000131	2r_22982	0.256985	0.33664	LacZ	0
AGAP000131	3l_7261	0.326937	0.216465	StatA	0
AGAP000131	3l_8728	0.34713	0.187738	StatA	0
AGAP000131	3r_17637	-0.61679	0.0109295	Rel2	0
AGAP000131	3r_18528	0.379546	0.147073	StatA	0
AGAP000131	x_13011	-0.629431	0.00898535	Rel2	0
AGAP000131	x_13033	0.319453	0.227786	StatA	0
AGAP000131	x_13567	-0.623134	0.00991626	Rel2	0
AGAP000132	2l_1926	-0.114806	0.672019	Rel2	0
AGAP000132	2r_22798	-0.197459	0.463539	Rel2	0
AGAP000132	2r_22934	0.0570701	0.83372	LacZ	0
AGAP000132	2r_22982	0.0431963	0.873793	LacZ	0
AGAP000132	3l_7261	-0.0040955	0.98799	StatA	0
AGAP000132	3l_8728	0.00500738	0.985316	StatA	0
AGAP000132	3r_17637	-0.175522	0.515555	Rel2	0
AGAP000132	3r_18528	-0.00979679	0.971275	StatA	0
AGAP000132	x_13011	-0.114815	0.671997	Rel2	0
AGAP000132	x_13033	-0.0249207	0.927008	StatA	0
AGAP000132	x_13567	-0.196299	0.466224	Rel2	0
AGAP000133	2l_1926	-0.17773	0.510199	Rel2	0
AGAP000133	2r_22798	-0.123146	0.649568	Rel2	0
AGAP000133	2r_22934	0.274563	0.303425	LacZ	0
AGAP000133	2r_22982	0.234347	0.382332	LacZ	0
AGAP000133	3l_7261	-0.384392	0.141555	StatA	0
AGAP000133	3l_8728	-0.313794	0.236592	StatA	0
AGAP000133	3r_17637	-0.195072	0.469069	Rel2	0
AGAP000133	3r_18528	-0.333787	0.206423	StatA	0
AGAP000133	x_13011	-0.177732	0.510194	Rel2	0
AGAP000133	x_13033	-0.329473	0.212712	StatA	0
AGAP000133	x_13567	-0.109238	0.687157	Rel2	0
AGAP000136	2l_1926	-0.445559	0.0836969	Rel2	0
AGAP000136	2r_22798	-0.34447	0.191371	Rel2	0
AGAP000136	2r_22934	0.294692	0.26787	LacZ	0
AGAP000136	2r_22982	0.271418	0.309221	LacZ	0
AGAP000136	3l_7261	-0.469685	0.0664116	StatA	0
AGAP000136	3l_8728	-0.461503	0.0719507	StatA	0
AGAP000136	3r_17637	-0.458644	0.0739632	Rel2	0
AGAP000136	3r_18528	-0.455329	0.0763475	StatA	0
AGAP000136	x_13011	-0.445568	0.0836899	Rel2	0
AGAP000136	x_13033	-0.471968	0.0649228	StatA	0
AGAP000136	x_13567	-0.337279	0.201422	Rel2	0
AGAP000137	2l_1926	-0.571532	0.0207314	Rel2	0
AGAP000137	2r_22798	-0.536132	0.032293	Rel2	0
AGAP000137	2r_22934	0.439248	0.0887068	LacZ	0
AGAP000137	2r_22982	0.380434	0.146051	LacZ	0
AGAP000137	3l_7261	-0.120632	0.656307	StatA	0
AGAP000137	3l_8728	-0.171897	0.5244	StatA	0
AGAP000137	3r_17637	-0.571291	0.0207975	Rel2	0
AGAP000137	3r_18528	-0.128745	0.634649	StatA	0
AGAP000137	x_13011	-0.571561	0.0207235	Rel2	0
AGAP000137	x_13033	-0.186247	0.489793	StatA	0
AGAP000137	x_13567	-0.528441	0.0353492	Rel2	0
AGAP000138	2l_1926	-0.2225	0.407521	Rel2	0
AGAP000138	2r_22798	-0.121453	0.654103	Rel2	0
AGAP000138	2r_22934	0.201946	0.453231	LacZ	0
AGAP000138	2r_22982	0.148056	0.584231	LacZ	0
AGAP000138	3l_7261	-0.285222	0.284265	StatA	0
AGAP000138	3l_8728	-0.242812	0.364867	StatA	0
AGAP000138	3r_17637	-0.173318	0.520925	Rel2	0
AGAP000138	3r_18528	-0.22766	0.396445	StatA	0
AGAP000138	x_13011	-0.222497	0.407528	Rel2	0
AGAP000138	x_13033	-0.215199	0.423471	StatA	0
AGAP000138	x_13567	-0.123126	0.649621	Rel2	0
AGAP000139	2l_1926	-0.349451	0.184605	Rel2	0
AGAP000139	2r_22798	-0.276611	0.299687	Rel2	0
AGAP000139	2r_22934	0.245957	0.358493	LacZ	0
AGAP000139	2r_22982	0.204386	0.447674	LacZ	0
AGAP000139	3l_7261	-0.569538	0.0212822	StatA	0
AGAP000139	3l_8728	-0.566911	0.0220248	StatA	0
AGAP000139	3r_17637	-0.372786	0.155009	Rel2	0
AGAP000139	3r_18528	-0.583072	0.0177578	StatA	0
AGAP000139	x_13011	-0.349466	0.184585	Rel2	0
AGAP000139	x_13033	-0.579012	0.0187634	StatA	0
AGAP000139	x_13567	-0.267111	0.317262	Rel2	0
AGAP000140	2l_1926	-0.386803	0.138863	Rel2	0
AGAP000140	2r_22798	-0.258944	0.33284	Rel2	0
AGAP000140	2r_22934	0.203348	0.450034	LacZ	0
AGAP000140	2r_22982	0.233563	0.383973	LacZ	0
AGAP000140	3l_7261	-0.364336	0.165329	StatA	0
AGAP000140	3l_8728	-0.344388	0.191483	StatA	0
AGAP000140	3r_17637	-0.400604	0.124129	Rel2	0
AGAP000140	3r_18528	-0.330875	0.210655	StatA	0
AGAP000140	x_13011	-0.386807	0.13886	Rel2	0
AGAP000140	x_13033	-0.337149	0.201607	StatA	0
AGAP000140	x_13567	-0.253598	0.343269	Rel2	0
AGAP000141	2l_1926	-0.288796	0.278008	Rel2	0
AGAP000141	2r_22798	-0.241992	0.36654	Rel2	0
AGAP000141	2r_22934	0.26119	0.328513	LacZ	0
AGAP000141	2r_22982	0.195188	0.468801	LacZ	0
AGAP000141	3l_7261	-0.299734	0.25938	StatA	0
AGAP000141	3l_8728	-0.242947	0.364593	StatA	0
AGAP000141	3r_17637	-0.289654	0.276519	Rel2	0
AGAP000141	3r_18528	-0.249001	0.352384	StatA	0
AGAP000141	x_13011	-0.288792	0.278015	Rel2	0
AGAP000141	x_13033	-0.25162	0.347174	StatA	0
AGAP000141	x_13567	-0.238463	0.373783	Rel2	0
AGAP000142	2l_1926	0.101012	0.709725	Rel2	0
AGAP000142	2r_22798	0.0104533	0.969351	Rel2	0
AGAP000142	2r_22934	0.327813	0.215164	LacZ	0
AGAP000142	2r_22982	0.295933	0.265764	LacZ	0
AGAP000142	3l_7261	-0.123491	0.648644	StatA	0
AGAP000142	3l_8728	-0.135883	0.615823	StatA	0
AGAP000142	3r_17637	0.0679178	0.802648	Rel2	0
AGAP000142	3r_18528	-0.124883	0.644925	StatA	0
AGAP000142	x_13011	0.101008	0.709734	Rel2	0
AGAP000142	x_13033	-0.167471	0.535292	StatA	0
AGAP000142	x_13567	0.0151348	0.955636	Rel2	0
AGAP000143	2l_1926	-0.706497	0.00221731	Rel2	0
AGAP000143	2r_22798	-0.651797	0.0062226	Rel2	0
AGAP000143	2r_22934	0.306286	0.248598	LacZ	0
AGAP000143	2r_22982	0.271755	0.308598	LacZ	0
AGAP000143	3l_7261	-0.163667	0.544734	StatA	0
AGAP000143	3l_8728	-0.134484	0.619494	StatA	0
AGAP000143	3r_17637	-0.69243	0.00295084	Rel2	0
AGAP000143	3r_18528	-0.0846339	0.755319	StatA	0
AGAP000143	x_13011	-0.706504	0.00221696	Rel2	0
AGAP000143	x_13033	-0.165114	0.541133	StatA	0
AGAP000143	x_13567	-0.650444	0.00636755	Rel2	0
AGAP000144	2l_1926	-0.680132	0.00374224	Rel2	0
AGAP000144	2r_22798	-0.64733	0.00671149	Rel2	0
AGAP000144	2r_22934	0.500041	0.0485587	LacZ	0
AGAP000144	2r_22982	0.457945	0.0744614	LacZ	0
AGAP000144	3l_7261	-0.114141	0.673823	StatA	0
AGAP000144	3l_8728	-0.0742924	0.784514	StatA	0
AGAP000144	3r_17637	-0.685826	0.00335699	Rel2	0
AGAP000144	3r_18528	-0.0458429	0.866124	StatA	0
AGAP000144	x_13011	-0.680137	0.00374191	Rel2	0
AGAP000144	x_13033	-0.0977259	0.718804	StatA	0
AGAP000144	x_13567	-0.642319	0.00729568	Rel2	0
AGAP000145	2l_1926	0.567814	0.0217672	Rel2	1
AGAP000145	2r_22798	0.443501	0.0853076	Rel2	0
AGAP000145	2r_22934	-0.25546	0.339615	LacZ	0
AGAP000145	2r_22982	-0.22144	0.409817	LacZ	0
AGAP000145	3l_7261	0.331719	0.209422	StatA	0
AGAP000145	3l_8728	0.27848	0.296299	StatA	0
AGAP000145	3r_17637	0.560109	0.0240401	Rel2	0
AGAP000145	3r_18528	0.296476	0.264847	StatA	0
AGAP000145	x_13011	0.567789	0.0217744	Rel2	1
AGAP000145	x_13033	0.273467	0.305439	StatA	0
AGAP000145	x_13567	0.445881	0.0834471	Rel2	0
AGAP000146	2l_1926	-0.486753	0.0558686	Rel2	0
AGAP000146	2r_22798	-0.465176	0.0694238	Rel2	0
AGAP000146	2r_22934	0.4559	0.0759324	LacZ	0
AGAP000146	2r_22982	0.413369	0.111498	LacZ	0
AGAP000146	3l_7261	-0.3412	0.1959	StatA	0
AGAP000146	3l_8728	-0.33589	0.203401	StatA	0
AGAP000146	3r_17637	-0.500438	0.0483522	Rel2	0
AGAP000146	3r_18528	-0.309918	0.242743	StatA	0
AGAP000146	x_13011	-0.486753	0.0558684	Rel2	0
AGAP000146	x_13033	-0.347574	0.187135	StatA	0
AGAP000146	x_13567	-0.461065	0.0722562	Rel2	0
AGAP000147	2l_1926	-0.174766	0.517393	Rel2	0
AGAP000147	2r_22798	-0.0778432	0.774457	Rel2	0
AGAP000147	2r_22934	0.143956	0.594796	LacZ	0
AGAP000147	2r_22982	0.0932365	0.731265	LacZ	0
AGAP000147	3l_7261	-0.33968	0.198028	StatA	0
AGAP000147	3l_8728	-0.299835	0.259211	StatA	0
AGAP000147	3r_17637	-0.164854	0.541781	Rel2	0
AGAP000147	3r_18528	-0.300564	0.257999	StatA	0
AGAP000147	x_13011	-0.174771	0.517382	Rel2	0
AGAP000147	x_13033	-0.313888	0.236443	StatA	0
AGAP000147	x_13567	-0.0678027	0.802976	Rel2	0
AGAP000149	2l_1926	0.420292	0.105038	Rel2	1
AGAP000149	2r_22798	0.371602	0.156428	Rel2	1
AGAP000149	2r_22934	-0.0774474	0.775577	LacZ	1
AGAP000149	2r_22982	-0.0757774	0.780304	LacZ	0
AGAP000149	3l_7261	0.0873505	0.747699	StatA	1
AGAP000149	3l_8728	0.0793556	0.770184	StatA	0
AGAP000149	3r_17637	0.386982	0.138665	Rel2	1
AGAP000149	3r_18528	0.0417779	0.877908	StatA	0
AGAP000149	x_13011	0.420274	0.105054	Rel2	1
AGAP000149	x_13033	0.0665605	0.806522	StatA	0
AGAP000149	x_13567	0.369757	0.158657	Rel2	0
AGAP000150	2l_1926	-0.385779	0.140003	Rel2	0
AGAP000150	2r_22798	-0.422199	0.103306	Rel2	0
AGAP000150	2r_22934	0.249349	0.35169	LacZ	0
AGAP000150	2r_22982	0.284231	0.286016	LacZ	0
AGAP000150	3l_7261	-0.0312448	0.90855	StatA	0
AGAP000150	3l_8728	0.0363891	0.893567	StatA	0
AGAP000150	3r_17637	-0.399715	0.125044	Rel2	0
AGAP000150	3r_18528	0.0490227	0.856924	StatA	0
AGAP000150	x_13011	-0.385782	0.14	Rel2	0
AGAP000150	x_13033	0.0268037	0.921508	StatA	0
AGAP000150	x_13567	-0.425175	0.100643	Rel2	0
AGAP000151	2l_1926	-0.140241	0.604436	Rel2	0
AGAP000151	2r_22798	-0.169964	0.529145	Rel2	0
AGAP000151	2r_22934	0.159482	0.555206	LacZ	0
AGAP000151	2r_22982	0.209658	0.435789	LacZ	0
AGAP000151	3l_7261	-0.177447	0.510884	StatA	0
AGAP000151	3l_8728	-0.137443	0.611736	StatA	0
AGAP000151	3r_17637	-0.136828	0.613345	Rel2	0
AGAP000151	3r_18528	-0.119771	0.658622	StatA	0
AGAP000151	x_13011	-0.14025	0.604411	Rel2	0
AGAP000151	x_13033	-0.148879	0.582119	StatA	0
AGAP000151	x_13567	-0.176494	0.513193	Rel2	0
AGAP000152	2l_1926	0.381638	0.144673	Rel2	0
AGAP000152	2r_22798	0.331919	0.209131	Rel2	0
AGAP000152	2r_22934	0.319994	0.226955	LacZ	0
AGAP000152	2r_22982	0.304573	0.25139	LacZ	0
AGAP000152	3l_7261	0.17611	0.514126	StatA	0
AGAP000152	3l_8728	0.256107	0.338351	StatA	0
AGAP000152	3r_17637	0.360989	0.169541	Rel2	1
AGAP000152	3r_18528	0.20975	0.435582	StatA	0
AGAP000152	x_13011	0.381626	0.144686	Rel2	0
AGAP000152	x_13033	0.231505	0.388295	StatA	0
AGAP000152	x_13567	0.334355	0.205605	Rel2	0
AGAP000153	2l_1926	-0.393762	0.131292	Rel2	0
AGAP000153	2r_22798	-0.372755	0.155046	Rel2	0
AGAP000153	2r_22934	0.217908	0.417516	LacZ	0
AGAP000153	2r_22982	0.225683	0.400668	LacZ	0
AGAP000153	3l_7261	-0.186409	0.489409	StatA	0
AGAP000153	3l_8728	-0.117036	0.665989	StatA	0
AGAP000153	3r_17637	-0.406223	0.118452	Rel2	0
AGAP000153	3r_18528	-0.0994334	0.714081	StatA	0
AGAP000153	x_13011	-0.393748	0.131307	Rel2	0
AGAP000153	x_13033	-0.112794	0.677476	StatA	0
AGAP000153	x_13567	-0.367168	0.161821	Rel2	0
AGAP000154	2l_1926	-0.51464	0.0413763	Rel2	0
AGAP000154	2r_22798	-0.572502	0.0204677	Rel2	0
AGAP000154	2r_22934	0.113629	0.67521	LacZ	0
AGAP000154	2r_22982	0.106974	0.693343	LacZ	0
AGAP000154	3l_7261	0.318344	0.229495	StatA	0
AGAP000154	3l_8728	0.239827	0.370974	StatA	0
AGAP000154	3r_17637	-0.541957	0.0301149	Rel2	0
AGAP000154	3r_18528	0.310999	0.241018	StatA	0
AGAP000154	x_13011	-0.514659	0.0413676	Rel2	0
AGAP000154	x_13033	0.205366	0.445453	StatA	0
AGAP000154	x_13567	-0.572194	0.020551	Rel2	0
AGAP000155	2l_1926	0.185781	0.4909	Rel2	0
AGAP000155	2r_22798	0.214069	0.425967	Rel2	0
AGAP000155	2r_22934	-0.417521	0.107591	LacZ	0
AGAP000155	2r_22982	-0.393666	0.131395	LacZ	0
AGAP000155	3l_7261	-0.149527	0.58046	StatA	0
AGAP000155	3l_8728	-0.247963	0.354461	StatA	0
AGAP000155	3r_17637	0.178896	0.507384	Rel2	0
AGAP000155	3r_18528	-0.222692	0.407107	StatA	0
AGAP000155	x_13011	0.185771	0.490923	Rel2	0
AGAP000155	x_13033	-0.226086	0.399806	StatA	0
AGAP000155	x_13567	0.209185	0.436848	Rel2	0
AGAP000156	2l_1926	-0.55344	0.0261511	Rel2	0
AGAP000156	2r_22798	-0.512986	0.0421471	Rel2	0
AGAP000156	2r_22934	0.133265	0.622702	LacZ	0
AGAP000156	2r_22982	0.0891336	0.74271	LacZ	0
AGAP000156	3l_7261	0.326385	0.217288	StatA	0
AGAP000156	3l_8728	0.390905	0.134366	StatA	0
AGAP000156	3r_17637	-0.519168	0.0393199	Rel2	0
AGAP000156	3r_18528	0.403414	0.121268	StatA	0
AGAP000156	x_13011	-0.553458	0.0261453	Rel2	0
AGAP000156	x_13033	0.386468	0.139235	StatA	0
AGAP000156	x_13567	-0.506235	0.0454066	Rel2	0
AGAP000158	2l_1926	-0.134962	0.618239	Rel2	0
AGAP000158	2r_22798	-0.0577979	0.831628	Rel2	0
AGAP000158	2r_22934	-0.18683	0.488411	LacZ	0
AGAP000158	2r_22982	-0.200761	0.455943	LacZ	0
AGAP000158	3l_7261	-0.186514	0.48916	StatA	0
AGAP000158	3l_8728	-0.255892	0.338771	StatA	0
AGAP000158	3r_17637	-0.154703	0.567269	Rel2	0
AGAP000158	3r_18528	-0.244244	0.361957	StatA	0
AGAP000158	x_13011	-0.134974	0.618208	Rel2	0
AGAP000158	x_13033	-0.269642	0.312522	StatA	0
AGAP000158	x_13567	-0.0493669	0.855929	Rel2	0
AGAP000159	2l_1926	-0.128007	0.63661	Rel2	1
AGAP000159	2r_22798	-0.0958061	0.724125	Rel2	1
AGAP000159	2r_22934	0.0015569	0.995434	LacZ	1
AGAP000159	2r_22982	-0.0156562	0.954109	LacZ	0
AGAP000159	3l_7261	-0.414497	0.110427	StatA	0
AGAP000159	3l_8728	-0.510305	0.0434197	StatA	0
AGAP000159	3r_17637	-0.146615	0.587935	Rel2	1
AGAP000159	3r_18528	-0.482405	0.0584278	StatA	0
AGAP000159	x_13011	-0.128016	0.636584	Rel2	1
AGAP000159	x_13033	-0.508904	0.0440962	StatA	0
AGAP000159	x_13567	-0.0982851	0.717256	Rel2	1
AGAP000160	2l_1926	-0.0710998	0.793584	Rel2	0
AGAP000160	2r_22798	-0.148753	0.582441	Rel2	0
AGAP000160	2r_22934	-0.0916458	0.735696	LacZ	0
AGAP000160	2r_22982	-0.162926	0.546581	LacZ	0
AGAP000160	3l_7261	-0.147451	0.585786	StatA	0
AGAP000160	3l_8728	-0.137767	0.610891	StatA	0
AGAP000160	3r_17637	-0.10658	0.694424	Rel2	0
AGAP000160	3r_18528	-0.155617	0.564953	StatA	0
AGAP000160	x_13011	-0.0711009	0.793581	Rel2	0
AGAP000160	x_13033	-0.146521	0.588177	StatA	0
AGAP000160	x_13567	-0.148593	0.582854	Rel2	0
AGAP000161	2l_1926	0.280586	0.292508	Rel2	0
AGAP000161	2r_22798	0.291775	0.272856	Rel2	0
AGAP000161	2r_22934	-0.172638	0.522586	LacZ	0
AGAP000161	2r_22982	-0.176159	0.514008	LacZ	0
AGAP000161	3l_7261	0.208904	0.437477	StatA	0
AGAP000161	3l_8728	0.220479	0.411905	StatA	0
AGAP000161	3r_17637	0.279199	0.295001	Rel2	0
AGAP000161	3r_18528	0.19045	0.479869	StatA	0
AGAP000161	x_13011	0.280593	0.292495	Rel2	0
AGAP000161	x_13033	0.204546	0.447312	StatA	0
AGAP000161	x_13567	0.29581	0.265972	Rel2	0
AGAP000162	2l_1926	0.430335	0.0961422	Rel2	0
AGAP000162	2r_22798	0.420088	0.105224	Rel2	0
AGAP000162	2r_22934	0.340854	0.196383	LacZ	0
AGAP000162	2r_22982	0.347205	0.187636	LacZ	0
AGAP000162	3l_7261	-0.276501	0.299887	StatA	0
AGAP000162	3l_8728	-0.24335	0.363772	StatA	0
AGAP000162	3r_17637	0.400212	0.124533	Rel2	0
AGAP000162	3r_18528	-0.276486	0.299914	StatA	0
AGAP000162	x_13011	0.430349	0.0961295	Rel2	0
AGAP000162	x_13033	-0.256746	0.337105	StatA	0
AGAP000162	x_13567	0.412273	0.112546	Rel2	0
AGAP000163	2l_1926	-0.355779	0.176238	Rel2	0
AGAP000163	2r_22798	-0.33494	0.204763	Rel2	0
AGAP000163	2r_22934	0.547769	0.0280552	LacZ	0
AGAP000163	2r_22982	0.526548	0.0361343	LacZ	0
AGAP000163	3l_7261	-0.349554	0.184467	StatA	0
AGAP000163	3l_8728	-0.309017	0.244188	StatA	0
AGAP000163	3r_17637	-0.355781	0.176236	Rel2	0
AGAP000163	3r_18528	-0.295009	0.26733	StatA	0
AGAP000163	x_13011	-0.355785	0.17623	Rel2	0
AGAP000163	x_13033	-0.321406	0.224797	StatA	0
AGAP000163	x_13567	-0.328623	0.213965	Rel2	0
AGAP000164	2l_1926	-0.302179	0.255323	Rel2	0
AGAP000164	2r_22798	-0.300644	0.257866	Rel2	0
AGAP000164	2r_22934	-0.0509952	0.851225	LacZ	0
AGAP000164	2r_22982	-0.029625	0.913273	LacZ	0
AGAP000164	3l_7261	-0.14433	0.59383	StatA	0
AGAP000164	3l_8728	-0.131179	0.628205	StatA	0
AGAP000164	3r_17637	-0.273176	0.305973	Rel2	0
AGAP000164	3r_18528	-0.086342	0.750525	StatA	0
AGAP000164	x_13011	-0.302165	0.255346	Rel2	0
AGAP000164	x_13033	-0.104424	0.700336	StatA	0
AGAP000164	x_13567	-0.310567	0.241706	Rel2	0
AGAP000165	2l_1926	-0.577548	0.0191369	Rel2	0
AGAP000165	2r_22798	-0.604324	0.0131567	Rel2	0
AGAP000165	2r_22934	0.407087	0.117597	LacZ	0
AGAP000165	2r_22982	0.413623	0.111257	LacZ	0
AGAP000165	3l_7261	0.0311066	0.908952	StatA	0
AGAP000165	3l_8728	0.0176672	0.948221	StatA	0
AGAP000165	3r_17637	-0.603345	0.0133457	Rel2	0
AGAP000165	3r_18528	0.0736339	0.786383	StatA	0
AGAP000165	x_13011	-0.577558	0.0191343	Rel2	0
AGAP000165	x_13033	-0.00216707	0.993645	StatA	0
AGAP000165	x_13567	-0.600584	0.0138898	Rel2	0
AGAP000166	2l_1926	-0.0779747	0.774085	Rel2	0
AGAP000166	2r_22798	-0.0916409	0.73571	Rel2	0
AGAP000166	2r_22934	0.184299	0.494426	LacZ	0
AGAP000166	2r_22982	0.167557	0.535079	LacZ	0
AGAP000166	3l_7261	-0.199602	0.458602	StatA	0
AGAP000166	3l_8728	-0.218827	0.415505	StatA	0
AGAP000166	3r_17637	-0.0878172	0.746392	Rel2	0
AGAP000166	3r_18528	-0.202363	0.452279	StatA	0
AGAP000166	x_13011	-0.0779939	0.774031	Rel2	0
AGAP000166	x_13033	-0.236599	0.377642	StatA	0
AGAP000166	x_13567	-0.0834743	0.758578	Rel2	0
AGAP000167	2l_1926	-0.308775	0.244577	Rel2	0
AGAP000167	2r_22798	-0.264913	0.321412	Rel2	0
AGAP000167	2r_22934	0.202253	0.452531	LacZ	0
AGAP000167	2r_22982	0.193286	0.473228	LacZ	0
AGAP000167	3l_7261	-0.637412	0.00790628	StatA	0
AGAP000167	3l_8728	-0.644995	0.00697886	StatA	0
AGAP000167	3r_17637	-0.331661	0.209507	Rel2	0
AGAP000167	3r_18528	-0.643937	0.00710286	StatA	0
AGAP000167	x_13011	-0.308763	0.244597	Rel2	0
AGAP000167	x_13033	-0.639032	0.00770036	StatA	0
AGAP000167	x_13567	-0.265255	0.320763	Rel2	0
AGAP000168	2l_1926	-0.542216	0.0300208	Rel2	0
AGAP000168	2r_22798	-0.509672	0.0437246	Rel2	0
AGAP000168	2r_22934	0.635167	0.0081989	LacZ	0
AGAP000168	2r_22982	0.606991	0.0126527	LacZ	0
AGAP000168	3l_7261	-0.421414	0.104016	StatA	0
AGAP000168	3l_8728	-0.416883	0.108185	StatA	0
AGAP000168	3r_17637	-0.585487	0.0171797	Rel2	0
AGAP000168	3r_18528	-0.386252	0.139476	StatA	0
AGAP000168	x_13011	-0.542221	0.030019	Rel2	0
AGAP000168	x_13033	-0.44104	0.0872625	StatA	0
AGAP000168	x_13567	-0.510602	0.0432776	Rel2	0
AGAP000169	2l_1926	0.565793	0.0223466	Rel2	0
AGAP000169	2r_22798	0.622803	0.00996716	Rel2	0
AGAP000169	2r_22934	-0.514293	0.0415369	LacZ	0
AGAP000169	2r_22982	-0.495841	0.0507873	LacZ	0
AGAP000169	3l_7261	-0.158676	0.557233	StatA	0
AGAP000169	3l_8728	-0.145467	0.590894	StatA	0
AGAP000169	3r_17637	0.588882	0.0163919	Rel2	0
AGAP000169	3r_18528	-0.193711	0.472238	StatA	0
AGAP000169	x_13011	0.565814	0.0223404	Rel2	0
AGAP000169	x_13033	-0.101828	0.707475	StatA	0
AGAP000169	x_13567	0.627595	0.00924926	Rel2	0
AGAP000170	2l_1926	-0.721328	0.00161159	Rel2	0
AGAP000170	2r_22798	-0.710265	0.00204833	Rel2	0
AGAP000170	2r_22934	0.211652	0.431333	LacZ	0
AGAP000170	2r_22982	0.19331	0.473172	LacZ	0
AGAP000170	3l_7261	-0.10833	0.689637	StatA	0
AGAP000170	3l_8728	-0.150942	0.57684	StatA	0
AGAP000170	3r_17637	-0.743859	0.000954289	Rel2	0
AGAP000170	3r_18528	-0.0922325	0.734061	StatA	0
AGAP000170	x_13011	-0.721348	0.00161087	Rel2	0
AGAP000170	x_13033	-0.176338	0.513573	StatA	0
AGAP000170	x_13567	-0.707335	0.00217876	Rel2	0
AGAP000171	2l_1926	-0.029635	0.913244	Rel2	0
AGAP000171	2r_22798	-0.0146911	0.956935	Rel2	0
AGAP000171	2r_22934	-0.0454808	0.867172	LacZ	0
AGAP000171	2r_22982	-0.101215	0.709163	LacZ	0
AGAP000171	3l_7261	-0.00666307	0.980462	StatA	0
AGAP000171	3l_8728	0.0676402	0.80344	StatA	0
AGAP000171	3r_17637	-0.0180775	0.94702	Rel2	0
AGAP000171	3r_18528	0.0221422	0.935129	StatA	0
AGAP000171	x_13011	-0.0296062	0.913328	Rel2	0
AGAP000171	x_13033	0.0799445	0.768522	StatA	0
AGAP000171	x_13567	-0.00714213	0.979057	Rel2	0
AGAP000172	2l_1926	0.111051	0.682216	Rel2	0
AGAP000172	2r_22798	-0.0155008	0.954564	Rel2	0
AGAP000172	2r_22934	-0.543172	0.0296751	LacZ	0
AGAP000172	2r_22982	-0.535475	0.032546	LacZ	0
AGAP000172	3l_7261	0.559961	0.0240856	StatA	0
AGAP000172	3l_8728	0.51691	0.0403355	StatA	0
AGAP000172	3r_17637	0.0920676	0.734521	Rel2	0
AGAP000172	3r_18528	0.552044	0.0266104	StatA	0
AGAP000172	x_13011	0.11105	0.682218	Rel2	0
AGAP000172	x_13033	0.513126	0.0420814	StatA	0
AGAP000172	x_13567	-0.0140707	0.958752	Rel2	0
AGAP000173	2l_1926	0.764018	0.000570097	Rel2	0
AGAP000173	2r_22798	0.733648	0.00121768	Rel2	1
AGAP000173	2r_22934	-0.612218	0.0117088	LacZ	1
AGAP000173	2r_22982	-0.567252	0.0219271	LacZ	0
AGAP000173	3l_7261	0.326297	0.217419	StatA	0
AGAP000173	3l_8728	0.346706	0.188313	StatA	0
AGAP000173	3r_17637	0.784425	0.000321026	Rel2	0
AGAP000173	3r_18528	0.307505	0.246624	StatA	0
AGAP000173	x_13011	0.764026	0.000569969	Rel2	0
AGAP000173	x_13033	0.383495	0.142566	StatA	0
AGAP000173	x_13567	0.73423	0.00120123	Rel2	0
AGAP000175	2l_1926	-0.408714	0.115995	Rel2	0
AGAP000175	2r_22798	-0.445204	0.0839729	Rel2	0
AGAP000175	2r_22934	0.322818	0.222651	LacZ	0
AGAP000175	2r_22982	0.297307	0.263444	LacZ	0
AGAP000175	3l_7261	-0.20312	0.450554	StatA	0
AGAP000175	3l_8728	-0.192157	0.475867	StatA	0
AGAP000175	3r_17637	-0.453812	0.0774567	Rel2	0
AGAP000175	3r_18528	-0.152232	0.573551	StatA	0
AGAP000175	x_13011	-0.408724	0.115986	Rel2	0
AGAP000175	x_13033	-0.22451	0.403188	StatA	0
AGAP000175	x_13567	-0.437255	0.090332	Rel2	0
AGAP000177	2l_1926	0.0663194	0.80721	Rel2	0
AGAP000177	2r_22798	0.233268	0.38459	Rel2	0
AGAP000177	2r_22934	-0.239968	0.370686	LacZ	0
AGAP000177	2r_22982	-0.222081	0.408427	LacZ	0
AGAP000177	3l_7261	-0.219155	0.414788	StatA	0
AGAP000177	3l_8728	-0.148198	0.583868	StatA	0
AGAP000177	3r_17637	0.123022	0.649899	Rel2	0
AGAP000177	3r_18528	-0.178999	0.507134	StatA	0
AGAP000177	x_13011	0.0663433	0.807142	Rel2	0
AGAP000177	x_13033	-0.116116	0.668475	StatA	0
AGAP000177	x_13567	0.239446	0.371759	Rel2	0
AGAP000178	2l_1926	-0.0130236	0.96182	Rel2	0
AGAP000178	2r_22798	0.0538292	0.843051	Rel2	0
AGAP000178	2r_22934	-0.126312	0.641118	LacZ	0
AGAP000178	2r_22982	-0.174197	0.518779	LacZ	0
AGAP000178	3l_7261	-0.336435	0.202623	StatA	0
AGAP000178	3l_8728	-0.327477	0.215661	StatA	0
AGAP000178	3r_17637	-0.0325898	0.904629	Rel2	0
AGAP000178	3r_18528	-0.375937	0.151274	StatA	0
AGAP000178	x_13011	-0.0130168	0.96184	Rel2	0
AGAP000178	x_13033	-0.325926	0.217973	StatA	0
AGAP000178	x_13567	0.0593029	0.827304	Rel2	0
AGAP000179	2l_1926	-0.729552	0.00133877	Rel2	0
AGAP000179	2r_22798	-0.675178	0.00410573	Rel2	0
AGAP000179	2r_22934	0.648378	0.00659406	LacZ	0
AGAP000179	2r_22982	0.63263	0.0085397	LacZ	0
AGAP000179	3l_7261	-0.249052	0.352282	StatA	0
AGAP000179	3l_8728	-0.224102	0.404065	StatA	0
AGAP000179	3r_17637	-0.745928	0.000907093	Rel2	0
AGAP000179	3r_18528	-0.178275	0.508882	StatA	0
AGAP000179	x_13011	-0.729565	0.00133837	Rel2	0
AGAP000179	x_13033	-0.267266	0.31697	StatA	0
AGAP000179	x_13567	-0.672073	0.00434756	Rel2	0
AGAP000180	2l_1926	-0.403454	0.121227	Rel2	0
AGAP000180	2r_22798	-0.294638	0.26796	Rel2	0
AGAP000180	2r_22934	0.267689	0.316176	LacZ	0
AGAP000180	2r_22982	0.29348	0.269935	LacZ	0
AGAP000180	3l_7261	-0.254839	0.340831	StatA	0
AGAP000180	3l_8728	-0.249228	0.351931	StatA	0
AGAP000180	3r_17637	-0.384546	0.141383	Rel2	0
AGAP000180	3r_18528	-0.20876	0.437801	StatA	0
AGAP000180	x_13011	-0.403462	0.121219	Rel2	0
AGAP000180	x_13033	-0.297204	0.263619	StatA	0
AGAP000180	x_13567	-0.295275	0.266879	Rel2	0
AGAP000181	2l_1926	-0.397205	0.127653	Rel2	0
AGAP000181	2r_22798	-0.476471	0.0620591	Rel2	0
AGAP000181	2r_22934	0.431604	0.0950569	LacZ	0
AGAP000181	2r_22982	0.465087	0.0694845	LacZ	0
AGAP000181	3l_7261	0.0791344	0.770808	StatA	0
AGAP000181	3l_8728	0.0627721	0.817356	StatA	0
AGAP000181	3r_17637	-0.437516	0.0901178	Rel2	0
AGAP000181	3r_18528	0.131781	0.626616	StatA	0
AGAP000181	x_13011	-0.397245	0.127611	Rel2	0
AGAP000181	x_13033	0.0288567	0.915515	StatA	0
AGAP000181	x_13567	-0.479726	0.0600469	Rel2	0
AGAP000182	2l_1926	-0.397358	0.127493	Rel2	0
AGAP000182	2r_22798	-0.482414	0.0584227	Rel2	0
AGAP000182	2r_22934	0.106131	0.695653	LacZ	0
AGAP000182	2r_22982	0.131206	0.628134	LacZ	0
AGAP000182	3l_7261	0.16212	0.548595	StatA	0
AGAP000182	3l_8728	0.095434	0.725158	StatA	0
AGAP000182	3r_17637	-0.417546	0.107568	Rel2	0
AGAP000182	3r_18528	0.183276	0.496866	StatA	0
AGAP000182	x_13011	-0.397401	0.127448	Rel2	0
AGAP000182	x_13033	0.0807052	0.766376	StatA	0
AGAP000182	x_13567	-0.488483	0.0548731	Rel2	0
AGAP000183	2l_1926	0.13334	0.622505	Rel2	0
AGAP000183	2r_22798	0.017325	0.949223	Rel2	0
AGAP000183	2r_22934	-0.0304756	0.910792	LacZ	0
AGAP000183	2r_22982	0.0393498	0.884959	LacZ	0
AGAP000183	3l_7261	-0.0563508	0.835789	StatA	0
AGAP000183	3l_8728	-0.130229	0.630717	StatA	0
AGAP000183	3r_17637	0.0807947	0.766123	Rel2	0
AGAP000183	3r_18528	-0.0814	0.764417	StatA	0
AGAP000183	x_13011	0.133298	0.622615	Rel2	0
AGAP000183	x_13033	-0.133959	0.620877	StatA	0
AGAP000183	x_13567	0.0076178	0.977662	Rel2	0
AGAP000184	2l_1926	-0.325866	0.218062	Rel2	0
AGAP000184	2r_22798	-0.395186	0.129778	Rel2	0
AGAP000184	2r_22934	0.281126	0.291541	LacZ	0
AGAP000184	2r_22982	0.328197	0.214595	LacZ	0
AGAP000184	3l_7261	-0.120421	0.656875	StatA	0
AGAP000184	3l_8728	-0.172709	0.522413	StatA	0
AGAP000184	3r_17637	-0.367023	0.162	Rel2	0
AGAP000184	3r_18528	-0.0990703	0.715085	StatA	0
AGAP000184	x_13011	-0.325909	0.217999	Rel2	0
AGAP000184	x_13033	-0.191924	0.476411	StatA	0
AGAP000184	x_13567	-0.400537	0.124198	Rel2	0
AGAP000185	2l_1926	-0.676554	0.004002	Rel2	0
AGAP000185	2r_22798	-0.599464	0.0141155	Rel2	0
AGAP000185	2r_22934	0.409021	0.115695	LacZ	0
AGAP000185	2r_22982	0.376053	0.151139	LacZ	0
AGAP000185	3l_7261	-0.44559	0.0836727	StatA	0
AGAP000185	3l_8728	-0.43032	0.0961544	StatA	0
AGAP000185	3r_17637	-0.682859	0.00355353	Rel2	0
AGAP000185	3r_18528	-0.408827	0.115884	StatA	0
AGAP000185	x_13011	-0.676551	0.00400227	Rel2	0
AGAP000185	x_13033	-0.434355	0.0927356	StatA	0
AGAP000185	x_13567	-0.597198	0.0145807	Rel2	0
AGAP000186	2l_1926	-0.171372	0.525687	Rel2	0
AGAP000186	2r_22798	-0.122442	0.651453	Rel2	0
AGAP000186	2r_22934	0.137006	0.612881	LacZ	0
AGAP000186	2r_22982	0.121292	0.654536	LacZ	0
AGAP000186	3l_7261	-0.460758	0.0724709	StatA	0
AGAP000186	3l_8728	-0.480455	0.0596033	StatA	0
AGAP000186	3r_17637	-0.191905	0.476456	Rel2	0
AGAP000186	3r_18528	-0.480864	0.0593555	StatA	0
AGAP000186	x_13011	-0.171383	0.525659	Rel2	0
AGAP000186	x_13033	-0.503099	0.0469828	StatA	0
AGAP000186	x_13567	-0.125773	0.642551	Rel2	0
AGAP000187	2l_1926	0.222289	0.407977	Rel2	0
AGAP000187	2r_22798	0.230229	0.390989	Rel2	0
AGAP000187	2r_22934	-0.383934	0.14207	LacZ	0
AGAP000187	2r_22982	-0.403277	0.121406	LacZ	0
AGAP000187	3l_7261	0.197493	0.463462	StatA	0
AGAP000187	3l_8728	0.135532	0.616743	StatA	0
AGAP000187	3r_17637	0.203243	0.450273	Rel2	0
AGAP000187	3r_18528	0.114664	0.672403	StatA	0
AGAP000187	x_13011	0.222286	0.407985	Rel2	0
AGAP000187	x_13033	0.161371	0.550469	StatA	0
AGAP000187	x_13567	0.234936	0.381103	Rel2	0
AGAP000188	2l_1926	0.146969	0.587026	Rel2	0
AGAP000188	2r_22798	0.10466	0.699687	Rel2	0
AGAP000188	2r_22934	0.0374703	0.890422	LacZ	0
AGAP000188	2r_22982	0.0333622	0.902379	LacZ	0
AGAP000188	3l_7261	0.165339	0.540574	StatA	0
AGAP000188	3l_8728	0.142373	0.598895	StatA	0
AGAP000188	3r_17637	0.100314	0.711649	Rel2	0
AGAP000188	3r_18528	0.112214	0.679053	StatA	0
AGAP000188	x_13011	0.146981	0.586992	Rel2	0
AGAP000188	x_13033	0.131341	0.627778	StatA	0
AGAP000188	x_13567	0.116721	0.666842	Rel2	0
AGAP000189	2l_1926	0.557765	0.0247665	Rel2	0
AGAP000189	2r_22798	0.56285	0.0232117	Rel2	0
AGAP000189	2r_22934	-0.607718	0.012518	LacZ	0
AGAP000189	2r_22982	-0.575996	0.0195388	LacZ	0
AGAP000189	3l_7261	0.22958	0.392364	StatA	0
AGAP000189	3l_8728	0.218175	0.416931	StatA	0
AGAP000189	3r_17637	0.550619	0.0270856	Rel2	0
AGAP000189	3r_18528	0.178007	0.50953	StatA	0
AGAP000189	x_13011	0.557763	0.0247672	Rel2	0
AGAP000189	x_13033	0.241793	0.366947	StatA	0
AGAP000189	x_13567	0.572812	0.0203839	Rel2	0
AGAP000190	2l_1926	-0.48025	0.0597282	Rel2	0
AGAP000190	2r_22798	-0.489273	0.0544233	Rel2	0
AGAP000190	2r_22934	0.523352	0.0374887	LacZ	0
AGAP000190	2r_22982	0.486351	0.0561013	LacZ	0
AGAP000190	3l_7261	-0.139772	0.605657	StatA	0
AGAP000190	3l_8728	-0.0796502	0.769352	StatA	0
AGAP000190	3r_17637	-0.483909	0.0575329	Rel2	0
AGAP000190	3r_18528	-0.0524509	0.847024	StatA	0
AGAP000190	x_13011	-0.480229	0.0597408	Rel2	0
AGAP000190	x_13033	-0.104254	0.700801	StatA	0
AGAP000190	x_13567	-0.485479	0.0566095	Rel2	0
AGAP000191	2l_1926	-0.466059	0.0688262	Rel2	0
AGAP000191	2r_22798	-0.398034	0.126787	Rel2	0
AGAP000191	2r_22934	0.25181	0.346798	LacZ	0
AGAP000191	2r_22982	0.241603	0.367335	LacZ	0
AGAP000191	3l_7261	-0.36927	0.159249	StatA	0
AGAP000191	3l_8728	-0.378557	0.148216	StatA	0
AGAP000191	3r_17637	-0.474124	0.06354	Rel2	0
AGAP000191	3r_18528	-0.362357	0.167812	StatA	0
AGAP000191	x_13011	-0.466076	0.0688151	Rel2	0
AGAP000191	x_13033	-0.410433	0.11432	StatA	0
AGAP000191	x_13567	-0.393646	0.131416	Rel2	0
AGAP000192	2l_1926	-0.160736	0.552058	Rel2	0
AGAP000192	2r_22798	-0.222556	0.407399	Rel2	0
AGAP000192	2r_22934	0.134729	0.61885	LacZ	0
AGAP000192	2r_22982	0.125744	0.642631	LacZ	0
AGAP000192	3l_7261	-0.238163	0.374403	StatA	0
AGAP000192	3l_8728	-0.314763	0.235069	StatA	0
AGAP000192	3r_17637	-0.204094	0.448338	Rel2	0
AGAP000192	3r_18528	-0.273009	0.306281	StatA	0
AGAP000192	x_13011	-0.160784	0.55194	Rel2	0
AGAP000192	x_13033	-0.330097	0.211794	StatA	0
AGAP000192	x_13567	-0.216689	0.420189	Rel2	0
AGAP000194	2l_1926	-0.36795	0.160861	Rel2	0
AGAP000194	2r_22798	-0.263679	0.323755	Rel2	0
AGAP000194	2r_22934	0.272818	0.306633	LacZ	0
AGAP000194	2r_22982	0.204941	0.446417	LacZ	0
AGAP000194	3l_7261	-0.124254	0.646606	StatA	0
AGAP000194	3l_8728	-0.0766674	0.777784	StatA	0
AGAP000194	3r_17637	-0.342443	0.19417	Rel2	0
AGAP000194	3r_18528	-0.0849002	0.754571	StatA	0
AGAP000194	x_13011	-0.367969	0.160837	Rel2	0
AGAP000194	x_13033	-0.077004	0.776831	StatA	0
AGAP000194	x_13567	-0.246693	0.357011	Rel2	0
AGAP000195	2l_1926	-0.311406	0.24037	Rel2	0
AGAP000195	2r_22798	-0.314315	0.235772	Rel2	0
AGAP000195	2r_22934	0.299169	0.260322	LacZ	0
AGAP000195	2r_22982	0.276542	0.299811	LacZ	0
AGAP000195	3l_7261	-0.442811	0.0858523	StatA	0
AGAP000195	3l_8728	-0.500412	0.0483658	StatA	0
AGAP000195	3r_17637	-0.341653	0.195269	Rel2	0
AGAP000195	3r_18528	-0.460408	0.0727167	StatA	0
AGAP000195	x_13011	-0.311431	0.24033	Rel2	0
AGAP000195	x_13033	-0.518124	0.039787	StatA	0
AGAP000195	x_13567	-0.306819	0.247734	Rel2	0
AGAP000196	2l_1926	0.497011	0.050159	Rel2	0
AGAP000196	2r_22798	0.473724	0.0637945	Rel2	0
AGAP000196	2r_22934	-0.639639	0.00762438	LacZ	0
AGAP000196	2r_22982	-0.610576	0.0119991	LacZ	0
AGAP000196	3l_7261	-0.00831291	0.975625	StatA	0
AGAP000196	3l_8728	-0.0540267	0.842481	StatA	0
AGAP000196	3r_17637	0.50182	0.0476374	Rel2	0
AGAP000196	3r_18528	-0.0783037	0.773155	StatA	0
AGAP000196	x_13011	0.497027	0.0501504	Rel2	0
AGAP000196	x_13033	-0.0203368	0.940409	StatA	0
AGAP000196	x_13567	0.475468	0.0626887	Rel2	0
AGAP000198	2l_1926	-0.682266	0.00359393	Rel2	0
AGAP000198	2r_22798	-0.664251	0.0050079	Rel2	0
AGAP000198	2r_22934	0.279653	0.294183	LacZ	0
AGAP000198	2r_22982	0.271346	0.309355	LacZ	0
AGAP000198	3l_7261	-0.104323	0.700612	StatA	0
AGAP000198	3l_8728	-0.116933	0.666268	StatA	0
AGAP000198	3r_17637	-0.65789	0.00560195	Rel2	0
AGAP000198	3r_18528	-0.0496973	0.854974	StatA	0
AGAP000198	x_13011	-0.682268	0.00359379	Rel2	0
AGAP000198	x_13033	-0.12511	0.644321	StatA	0
AGAP000198	x_13567	-0.667576	0.00471801	Rel2	0
AGAP000199	2l_1926	-0.269794	0.312238	Rel2	0
AGAP000199	2r_22798	-0.189679	0.481682	Rel2	0
AGAP000199	2r_22934	-0.091401	0.736379	LacZ	0
AGAP000199	2r_22982	-0.109062	0.687637	LacZ	0
AGAP000199	3l_7261	-0.459226	0.0735504	StatA	0
AGAP000199	3l_8728	-0.540051	0.0308149	StatA	0
AGAP000199	3r_17637	-0.270592	0.310754	Rel2	0
AGAP000199	3r_18528	-0.538215	0.0315009	StatA	0
AGAP000199	x_13011	-0.2698	0.312228	Rel2	0
AGAP000199	x_13033	-0.533549	0.0332961	StatA	0
AGAP000199	x_13567	-0.187966	0.485722	Rel2	0
AGAP000200	2l_1926	-0.427242	0.0988223	Rel2	0
AGAP000200	2r_22798	-0.39539	0.129563	Rel2	0
AGAP000200	2r_22934	-0.158155	0.558545	LacZ	0
AGAP000200	2r_22982	-0.178029	0.509478	LacZ	0
AGAP000200	3l_7261	0.418443	0.106737	StatA	0
AGAP000200	3l_8728	0.494434	0.0515505	StatA	0
AGAP000200	3r_17637	-0.428363	0.0978449	Rel2	0
AGAP000200	3r_18528	0.46088	0.0723857	StatA	0
AGAP000200	x_13011	-0.427228	0.098835	Rel2	0
AGAP000200	x_13033	0.499747	0.0487122	StatA	0
AGAP000200	x_13567	-0.392948	0.132163	Rel2	0
AGAP000201	2l_1926	0.230945	0.389477	Rel2	0
AGAP000201	2r_22798	0.0838422	0.757544	Rel2	0
AGAP000201	2r_22934	-0.0554656	0.838337	LacZ	0
AGAP000201	2r_22982	-0.103897	0.701782	LacZ	0
AGAP000201	3l_7261	0.0137887	0.959578	StatA	0
AGAP000201	3l_8728	-0.129519	0.632598	StatA	0
AGAP000201	3r_17637	0.168747	0.53214	Rel2	0
AGAP000201	3r_18528	-0.132852	0.623791	StatA	0
AGAP000201	x_13011	0.23094	0.389487	Rel2	0
AGAP000201	x_13033	-0.116611	0.667138	StatA	0
AGAP000201	x_13567	0.0841498	0.756679	Rel2	0
AGAP000202	2l_1926	-0.0137586	0.959667	Rel2	1
AGAP000202	2r_22798	0.0602197	0.824672	Rel2	0
AGAP000202	2r_22934	0.579794	0.0185665	LacZ	1
AGAP000202	2r_22982	0.629209	0.00901695	LacZ	0
AGAP000202	3l_7261	-0.399196	0.125581	StatA	0
AGAP000202	3l_8728	-0.366094	0.163146	StatA	0
AGAP000202	3r_17637	-0.0364078	0.893512	Rel2	0
AGAP000202	3r_18528	-0.357086	0.174543	StatA	0
AGAP000202	x_13011	-0.0137939	0.959563	Rel2	1
AGAP000202	x_13033	-0.392436	0.132712	StatA	0
AGAP000202	x_13567	0.0552385	0.838991	Rel2	1
AGAP000203	2l_1926	0.137658	0.611175	Rel2	0
AGAP000203	2r_22798	0.148372	0.583419	Rel2	0
AGAP000203	2r_22934	0.34994	0.183949	LacZ	0
AGAP000203	2r_22982	0.414972	0.109978	LacZ	0
AGAP000203	3l_7261	-0.692864	0.00292563	StatA	0
AGAP000203	3l_8728	-0.696368	0.00272822	StatA	0
AGAP000203	3r_17637	0.131152	0.628277	Rel2	0
AGAP000203	3r_18528	-0.678139	0.00388521	StatA	0
AGAP000203	x_13011	0.137658	0.611174	Rel2	0
AGAP000203	x_13033	-0.68427	0.00345894	StatA	0
AGAP000203	x_13567	0.149306	0.581025	Rel2	0
AGAP000204	2l_1926	-0.0104593	0.969334	Rel2	0
AGAP000204	2r_22798	0.112375	0.678615	Rel2	0
AGAP000204	2r_22934	0.360204	0.17054	LacZ	0
AGAP000204	2r_22982	0.401063	0.123659	LacZ	0
AGAP000204	3l_7261	-0.0473603	0.861731	StatA	0
AGAP000204	3l_8728	0.05029	0.853262	StatA	0
AGAP000204	3r_17637	0.0386284	0.887055	Rel2	0
AGAP000204	3r_18528	0.0482738	0.859089	StatA	0
AGAP000204	x_13011	-0.0104345	0.969406	Rel2	0
AGAP000204	x_13033	0.039304	0.885092	StatA	0
AGAP000204	x_13567	0.112349	0.678685	Rel2	0
AGAP000205	2l_1926	-0.294684	0.267883	Rel2	0
AGAP000205	2r_22798	-0.213043	0.428242	Rel2	0
AGAP000205	2r_22934	0.564166	0.0228216	LacZ	0
AGAP000205	2r_22982	0.541193	0.0303941	LacZ	0
AGAP000205	3l_7261	-0.51993	0.0389814	StatA	0
AGAP000205	3l_8728	-0.455772	0.0760254	StatA	0
AGAP000205	3r_17637	-0.284914	0.284808	Rel2	0
AGAP000205	3r_18528	-0.438719	0.089136	StatA	0
AGAP000205	x_13011	-0.294675	0.267897	Rel2	0
AGAP000205	x_13033	-0.455866	0.0759571	StatA	0
AGAP000205	x_13567	-0.215093	0.423705	Rel2	0
AGAP000206	2l_1926	0.597224	0.0145753	Rel2	0
AGAP000206	2r_22798	0.517314	0.0401523	Rel2	0
AGAP000206	2r_22934	-0.319969	0.226994	LacZ	0
AGAP000206	2r_22982	-0.350037	0.18382	LacZ	0
AGAP000206	3l_7261	0.169652	0.529911	StatA	0
AGAP000206	3l_8728	0.135081	0.617926	StatA	0
AGAP000206	3r_17637	0.590443	0.0160393	Rel2	0
AGAP000206	3r_18528	0.0954708	0.725055	StatA	0
AGAP000206	x_13011	0.597217	0.0145768	Rel2	0
AGAP000206	x_13033	0.136715	0.613643	StatA	0
AGAP000206	x_13567	0.511412	0.0428911	Rel2	0
AGAP000207	2l_1926	0.268557	0.314549	Rel2	0
AGAP000207	2r_22798	0.199922	0.457867	Rel2	0
AGAP000207	2r_22934	-0.349072	0.185114	LacZ	0
AGAP000207	2r_22982	-0.353632	0.179048	LacZ	0
AGAP000207	3l_7261	0.098233	0.7174	StatA	0
AGAP000207	3l_8728	0.057646	0.832064	StatA	0
AGAP000207	3r_17637	0.218598	0.416004	Rel2	0
AGAP000207	3r_18528	0.0291314	0.914714	StatA	0
AGAP000207	x_13011	0.268542	0.314578	Rel2	0
AGAP000207	x_13033	0.0714316	0.79264	StatA	0
AGAP000207	x_13567	0.194302	0.47086	Rel2	0
AGAP000208	2l_1926	-0.455244	0.0764094	Rel2	0
AGAP000208	2r_22798	-0.311842	0.239678	Rel2	0
AGAP000208	2r_22934	0.277818	0.297495	LacZ	0
AGAP000208	2r_22982	0.275926	0.300933	LacZ	1
AGAP000208	3l_7261	-0.395178	0.129787	StatA	0
AGAP000208	3l_8728	-0.306186	0.24876	StatA	0
AGAP000208	3r_17637	-0.41203	0.112779	Rel2	0
AGAP000208	3r_18528	-0.298457	0.261513	StatA	0
AGAP000208	x_13011	-0.455266	0.0763928	Rel2	0
AGAP000208	x_13033	-0.302144	0.255382	StatA	0
AGAP000208	x_13567	-0.305208	0.250353	Rel2	0
AGAP000209	2l_1926	-0.538931	0.031232	Rel2	0
AGAP000209	2r_22798	-0.478587	0.0607455	Rel2	0
AGAP000209	2r_22934	0.513383	0.0419612	LacZ	0
AGAP000209	2r_22982	0.521125	0.0384551	LacZ	0
AGAP000209	3l_7261	-0.507067	0.0449949	StatA	0
AGAP000209	3l_8728	-0.496733	0.050308	StatA	0
AGAP000209	3r_17637	-0.531914	0.0339435	Rel2	0
AGAP000209	3r_18528	-0.472434	0.0646223	StatA	0
AGAP000209	x_13011	-0.538922	0.0312354	Rel2	0
AGAP000209	x_13033	-0.499633	0.0487723	StatA	0
AGAP000209	x_13567	-0.480343	0.0596715	Rel2	0
AGAP000210	2l_1926	-0.25156	0.347294	Rel2	0
AGAP000210	2r_22798	-0.151421	0.575618	Rel2	0
AGAP000210	2r_22934	0.381405	0.144939	LacZ	0
AGAP000210	2r_22982	0.381819	0.144467	LacZ	0
AGAP000210	3l_7261	-0.46998	0.0662175	StatA	0
AGAP000210	3l_8728	-0.425379	0.100462	StatA	0
AGAP000210	3r_17637	-0.231344	0.388635	Rel2	0
AGAP000210	3r_18528	-0.408128	0.11657	StatA	0
AGAP000210	x_13011	-0.251579	0.347255	Rel2	0
AGAP000210	x_13033	-0.464287	0.0700297	StatA	0
AGAP000210	x_13567	-0.14866	0.582682	Rel2	0
AGAP000211	2l_1926	-0.526925	0.035977	Rel2	0
AGAP000211	2r_22798	-0.484446	0.0572161	Rel2	0
AGAP000211	2r_22934	0.363955	0.165806	LacZ	0
AGAP000211	2r_22982	0.337522	0.201076	LacZ	0
AGAP000211	3l_7261	-0.375242	0.152093	StatA	0
AGAP000211	3l_8728	-0.386362	0.139353	StatA	0
AGAP000211	3r_17637	-0.522921	0.0376743	Rel2	0
AGAP000211	3r_18528	-0.333506	0.206829	StatA	0
AGAP000211	x_13011	-0.526949	0.0359669	Rel2	0
AGAP000211	x_13033	-0.411422	0.113364	StatA	0
AGAP000211	x_13567	-0.479692	0.060068	Rel2	0
AGAP000213	2l_1926	0.0918901	0.735015	Rel2	0
AGAP000213	2r_22798	0.0726921	0.789057	Rel2	0
AGAP000213	2r_22934	-0.0195967	0.942575	LacZ	0
AGAP000213	2r_22982	0.0233825	0.931503	LacZ	0
AGAP000213	3l_7261	0.248085	0.354215	StatA	0
AGAP000213	3l_8728	0.274244	0.30401	StatA	0
AGAP000213	3r_17637	0.0985398	0.716551	Rel2	0
AGAP000213	3r_18528	0.271651	0.30879	StatA	0
[truncated: 130,232 more rows]
